# Supplementary material for: Global arthropod beta-diversity is spatially and temporally structured by latitude
Source: Commun Biol. 2024 May 8;7:552. doi: 10.1038/s42003-024-06199-1 (PMC11078949; doi:10.1038/s42003-024-06199-1)
Supplement: Supplementary file 4 — Supplementary Data 1 [file 42003_2024_6199_MOESM4_ESM.xlsx]

## Sheet: Sheet1
Supplementary Table 1. Site information.
This table provides the location (latitude & longitude, country) for each of the sampling locations used in this study. Provided are the corresponding collectors for each of the trapping sites, the number of trapping events that occurred at each, the start and end dates.
Site code and name	Country	Region	Collectors	Latitude	Longitude	Number of Trapping Events	start	end
AU - Tasmania - Wilderness World Heritage Forest	Australia	Oceania	Tim Wardlaw	-43.095	146.654	26	2014-04-29	2015-04-21
NZ - Waikato - Hamilton	New Zealand	Oceania	Ian Hogg	-37.808	175.326	25	2012-05-28	2013-05-06
AU - South Australia - Renmark	Australia	Oceania	Peter Cale	-34.054	140.619	25	2015-01-15	2015-12-22
AU - Western Australia - Perth	Australia	Oceania	Denise Crosbie	-32.086	115.831	26	2014-05-30	2015-05-15
AR - Misiones - Obera	Argentina	South America	Pablo Tubaro, Darío Lijtmaer, Belén Bukowski, Priscila E. Hanisch	-27.445	-54.94	49	2013-02-05	2014-01-30
AR - Formosa - Reserva El Bagual	Argentina	South America	Pablo Tubaro, Darío Lijtmaer, Belén Bukowski, Priscila E. Hanisch	-26.303	-58.815	26	2013-04-26	2014-04-19
ZA - Gauteng - Magaliesburg	South Africa	Africa	Hermann Staude	-26.026	27.545	25	2012-02-18	2013-02-01
AU - Western Australia - Millstream NP	Australia	Oceania	Mark Heath	-21.566	117.026	20	2014-04-28	2014-09-05
MG - Toamasina - Andasibe-Mantadia NP 1	Madagascar	Africa	David Lees	-18.948	48.426	7	2014-04-01	2014-05-19
MG - Toamasina - Andasibe-Mantadia NP 2	Madagascar	Africa	David Lees	-18.944	48.432	7	2014-09-12	2014-10-30
AU - Queensland - Cow Bay	Australia	Oceania	Michael Liddell	-16.238	145.427	25	2014-09-07	2015-08-08
PG - Madang - Wanang	Papua New Guinea	Oceania	Vojtech Novotny	-5.222	145.078	26	2014-06-14	2015-05-30
BR - Para - Melgagaço Municipality	Brazil	South America	Marlucia Martins	-1.737	-51.455	25	2014-08-23	2015-07-12
GA - Moyen-Ogooué - Lopé NP 1	Gabon	Africa	Thibaud Decaëns	-0.175	11.574	26	2014-09-05	2015-10-02
GA - Moyen-Ogooué - Lopé NP 2	Gabon	Africa	Thibaud Decaëns	-0.165	11.617	26	2014-08-29	2015-09-11
KE - Laikipia - Mpala Research Centre	Kenya	Africa	Dino Martins, Scott Miller, Margaret Kinnaird	0.293	36.899	26	2014-06-29	2015-06-28
MY - Selangor - Kuala Lumpur	Malaysia	Eurasia	John Wilson	3.13	101.657	26	2014-04-09	2015-03-31
MY - Selangor - University of Malaya	Malaysia	Eurasia	John Wilson	3.317	101.75	20	2012-05-16	2012-09-21
CR - Guanacaste - Pailas Dos 1	Costa Rica	North America	Daniel Janzen & Winnie Hallwachs	10.76	-85.334	55	2013-10-24	2014-11-06
CR - Guanacaste - Pailas Dos 2	Costa Rica	North America	Daniel Janzen & Winnie Hallwachs	10.761	-85.335	55	2013-10-24	2014-11-06
CR - Guanacaste - Pailas Dos 3	Costa Rica	North America	Daniel Janzen & Winnie Hallwachs	10.763	-85.334	52	2013-11-14	2014-11-06
CR - Guanacaste - Pailas Dos 4	Costa Rica	North America	Daniel Janzen & Winnie Hallwachs	10.763	-85.334	52	2013-11-14	2014-11-06
CR - Guanacaste - Pailas Dos 5	Costa Rica	North America	Daniel Janzen & Winnie Hallwachs	10.763	-85.335	52	2013-11-14	2014-11-06
CR - Guanacaste - Pailas Dos 6	Costa Rica	North America	Daniel Janzen & Winnie Hallwachs	10.764	-85.333	59	2013-09-26	2014-11-06
CR - Guanacaste - Pailas Dos 7	Costa Rica	North America	Daniel Janzen & Winnie Hallwachs	10.764	-85.335	51	2012-03-19	2013-03-11
CR - Guanacaste - Area de Conservacion Guanacaste 1	Costa Rica	North America	Daniel Janzen & Winnie Hallwachs	10.844	-85.614	59	2013-09-26	2014-11-06
CR - Guanacaste - Area de Conservacion Guanacaste 2	Costa Rica	North America	Daniel Janzen & Winnie Hallwachs	10.88	-85.389	104	2013-08-19	2015-08-10
HN - Cortes - Cusuco NP 1	Honduras	North America	Michelle D’Souza	15.489	-88.236	42	2012-06-15	2015-07-30
HN - Cortes - Cusuco NP 2	Honduras	North America	Michelle D’Souza	15.494	-88.214	46	2012-06-15	2015-07-30
HN - Cortes - Cusuco NP 3	Honduras	North America	Michelle D’Souza	15.507	-88.234	15	2014-06-14	2015-07-24
HN - Cortes - Cusuco NP 4	Honduras	North America	Michelle D’Souza	15.531	-88.275	5	2014-06-26	2014-07-21
HN - Cortes - Cusuco NP 5	Honduras	North America	Michelle D’Souza	15.536	-88.303	5	2014-06-27	2014-07-24
HN - Islas de la Bahia - Utila	Honduras	North America	Michelle D’Souza	16.12	-86.883	6	2014-06-24	2014-07-29
US - Puerto Rico - Mayaguez	United States	North America	Sean Locke	18.213	-67.138	21	2015-05-06	2016-05-05
MX - Jalisco - Chamela	Mexico	North America	Virginia Leon Regagnon	19.496	-105.042	42	2013-05-10	2014-03-14
SA - Makkah - Haddat ash Sham	Saudi Arabia	Eurasia	Jamal Sabir & Ahmed Bahieldin	21.795	39.711	18	2014-04-02	2015-02-12
BD - Chittagong - University of Chittagong	Bangladesh	Eurasia	Badrul Amin Bhuiya	22.468	91.781	13	2014-03-01	2015-02-20
EG - Alexandria - Mariot	Egypt	Africa	Hosam El-Ansary	30.926	29.776	19	2013-05-27	2013-09-30
EG - Alexandria - Smouha	Egypt	Africa	Hosam El-Ansary	31.204	29.95	17	2013-05-22	2013-09-11
US - California - San Diego	United States	North America	Bradley Zlotnick, Joshua Kohn	32.826	-117.134	103	2014-02-12	2016-02-05
PK - Islamabad - Islamabad	Pakistan	Eurasia	Muhammad Ashfaq	33.686	73.076	27	2012-05-02	2012-12-06
CN - Shaanxi - Haopingsi Nature Reserve Station	China	Eurasia	Zhaofu Yang	34.088	107.711	20	2012-06-01	2012-10-12
US - Tennessee - Great Smoky Mountains NP	United States	North America	Becky Nichols	35.686	-83.499	32	2012-04-17	2012-11-20
US - Virginia - Warren County	United States	North America	Scott Miller	38.892	-78.167	35	2014-04-08	2015-04-06
CA - ON - Point Pelee NP	Canada	North America		41.939	-82.516	10	2012-05-02	2012-09-05
BG - Sofiya - Godech	Bulgaria	Eurasia	Lyubomir Penev	43.009	23.058	7	2012-05-02	2012-09-04
CA - ON - rare Charitable Research Reserve 1	Canada	North America	Jenna Quinn	43.374	-80.365	7	2015-04-23	2015-06-18
CA - ON - rare Charitable Research Reserve 2	Canada	North America	Jenna Quinn	43.385	-80.369	6	2015-04-23	2015-06-04
RU - Primorye Territory - Kiparisovo	Russia	Eurasia	Evgeny Zakharov	43.486	131.975	30	2014-07-01	2015-09-25
CA - ON - Guelph 1	Canada	North America		43.519	-80.171	20	2015-04-23	2015-09-03
CA - ON - Guelph 2	Canada	North America		43.528	-80.229	16	2013-04-04	2013-10-24
CA - ON - Puslinch	Canada	North America	Paul Hebert	43.537	-80.134	24	2010-04-05	2010-11-20
CA - ON - Toronto 1	Canada	North America		43.619	-79.341	4	2014-06-05	2014-08-28
CA - ON - Rouge National Urban Park	Canada	North America		43.822	-79.19	40	2013-04-22	2014-10-07
CA - NS - Sable Island NP	Canada	North America		43.933	-60.008	6	2014-06-17	2014-08-25
CA - NS - Kejimkujik NP	Canada	North America		44.407	-65.246	18	2013-05-10	2013-09-16
CA - ON - Thousand Islands NP 1	Canada	North America		44.453	-75.865	10	2014-05-07	2014-10-06
CA - ON - Thousand Islands NP 2	Canada	North America		44.475	-75.865	21	2012-04-26	2012-09-14
CA - NS - Halifax	Canada	North America	Tyler Zemlak	44.623	-63.569	19	2013-05-20	2013-09-21
CA - ON - Georgian Bay Islands NP	Canada	North America		44.742	-79.85	15	2013-04-22	2013-09-03
CA - ON - Bruce Peninsula NP	Canada	North America		45.258	-81.655	20	2012-05-03	2012-09-13
CA - QC - Montreal	Canada	North America	Maxim Larivee	45.559	-73.567	4	2014-06-11	2014-09-19
CA - NB - Fundy NP	Canada	North America		45.589	-64.956	20	2013-05-07	2013-09-17
CA - PE - PE NP	Canada	North America		46.412	-63.085	21	2013-05-08	2013-09-25
CA - QC - La Mauricie NP	Canada	North America		46.651	-72.97	19	2013-04-30	2013-09-10
CA - NS - Cape Breton Highlands NP	Canada	North America		46.655	-60.429	19	2013-05-10	2013-09-20
CA - NB - Kouchibouguac NP	Canada	North America		46.771	-65.006	21	2013-05-06	2013-09-24
CA - ON - Victoria	Canada	North America	Leah Ramsay & David Fraser	48.52	-123.43	27	2014-05-14	2015-05-02
CA - NL - Terra Nova NP	Canada	North America		48.598	-53.97	11	2013-05-14	2013-10-01
CA - ON - Pukaskwa NP	Canada	North America		48.601	-86.289	15	2013-04-22	2013-09-09
CA - BC - Gulf Islands NP 1	Canada	North America		48.673	-123.429	14	2012-05-31	2012-09-21
US - Washington - North Cascades NP	United States	North America	Regina Rochefort	48.719	-121.117	15	2012-05-10	2012-09-11
CA - BC - Gulf Islands NP 2	Canada	North America		48.794	-123.307	20	2014-05-30	2014-10-17
CA - BC - Gulf Islands NP 3	Canada	North America		48.795	-123.309	20	2014-05-30	2014-10-17
CA - QC - Forillon NP	Canada	North America		48.857	-64.376	21	2013-05-03	2013-09-23
DE - Bavaria - Niederbeyrn	Germany	Eurasia	Axel Hausmann & Stefan Schmidt	48.951	13.423	9	2012-05-02	2012-09-13
CA - SK - Grasslands NP 1	Canada	North America		49.001	-106.557	10	2014-05-07	2014-10-10
CA - BC - Pacific Rim NP 1	Canada	North America		49.027	-125.647	19	2014-05-15	2014-09-25
CA - BC - Pacific Rim NP 2	Canada	North America		49.048	-125.704	20	2012-06-01	2012-10-11
CA - AL - Waterton Lakes NP	Canada	North America		49.106	-113.819	17	2012-05-15	2012-09-25
CA - SK - Grasslands NP 2	Canada	North America		49.149	-107.53	13	2012-05-13	2012-08-21
CA - BC - Vancouver	Canada	North America	Robyn Worcester	49.301	-123.14	8	2014-05-20	2014-09-23
CA - NL - Gros Morne NP	Canada	North America		49.569	-57.83	10	2013-05-13	2013-09-26
CA - QC - Mingan Archipelago NPReserve	Canada	North America		50.214	-63.798	14	2013-05-03	2013-09-18
DE - Rhineland-Palatinate - Kreis Ahrweiler	Germany	Eurasia	Jerome Moriniere & Matthias Geiger	50.556	7.17	14	2013-07-11	2014-07-15
CA - BC - New Gold New Afton Mine 1	Canada	North America	Luke Holdstock	50.643	-120.517	8	2013-06-06	2013-09-12
CA - BC - New Gold New Afton Mine 2	Canada	North America	Luke Holdstock	50.658	-120.529	8	2013-06-06	2013-09-12
CA - BC - New Gold New Afton Mine 3	Canada	North America	Luke Holdstock	50.663	-120.504	8	2013-06-06	2013-09-12
CA - BC - New Gold New Afton Mine 4	Canada	North America	Luke Holdstock	50.672	-120.533	8	2013-06-06	2013-09-19
CA - MB - Riding Mountain NP	Canada	North America		50.676	-99.898	8	2012-05-09	2012-09-10
CA - BC - Kootenay NP	Canada	North America		50.885	-116.052	7	2014-06-03	2014-09-09
CA - BC - Mount Revelstoke NP 1	Canada	North America		51.018	-118.205	7	2014-06-06	2014-09-11
CA - BC - Mount Revelstoke NP 2	Canada	North America		51.022	-118.207	6	2012-05-18	2012-07-04
CA - AL - Banff NP 1	Canada	North America		51.209	-115.51	11	2012-05-22	2012-10-04
CA - BC - Glacier NP	Canada	North America		51.301	-117.522	10	2014-06-06	2014-09-18
CA - BC - Yoho NP	Canada	North America		51.365	-116.528	15	2014-05-22	2014-09-25
CA - AL - Banff NP 2	Canada	North America		51.436	-116.188	17	2014-05-22	2014-09-17
CA - BC - Gwaii Haanas NP 1	Canada	North America		52.563	-131.436	3	2014-08-08	2014-08-20
CA - BC - Gwaii Haanas NP 2	Canada	North America		52.579	-131.569	3	2014-08-08	2014-08-20
CA - AL - Jasper NP	Canada	North America		52.867	-118.077	10	2012-05-23	2012-09-26
CA - BC - Naikoon Provincial Park	Canada	North America		53.6158	-132.016	5	2014-05-26	2014-08-08
CA - AL - Elk Island NP	Canada	North America		53.685	-112.86	9	2012-05-25	2012-10-08
CA - SK - Prince Albert NP	Canada	North America		53.85	-106.078	18	2012-05-11	2012-10-03
BY - Minsk Region - Minsk	Belarus	Eurasia	Tatsiana Lipinskaya	53.916	27.606	20	2015-09-30	2016-09-22
CA - NL - Torngat Mountains NP 1	Canada	North America		58.45	-62.8	1	2013-08-09	2013-08-09
CA - NL - Torngat Mountains NP 2	Canada	North America		58.451	-62.798	2	2013-08-05	2013-08-14
CA - NL - Torngat Mountains NP 3	Canada	North America		58.451	-62.798	3	2014-07-13	2014-07-28
CA - NL - Torngat Mountains NP 4	Canada	North America		58.451	-62.798	3	2014-07-13	2014-07-28
CA - MB - Wapusk NP 1	Canada	North America		58.723	-93.46	6	2014-06-15	2014-07-20
CA - MB - Wapusk NP 2	Canada	North America		58.723	-93.458	2	2014-06-15	2014-06-22
CA - AL - Wood Buffalo NP	Canada	North America		59.811	-111.989	8	2012-05-31	2012-08-10
CA - YT - Kluane NP 1	Canada	North America		60.714	-137.432	8	2014-05-09	2014-08-25
CA - NT - Nahanni NP	Canada	North America		61.606	-125.758	7	2014-06-16	2014-08-01
NO - Sor-Trondelag - Trondheim	Norway	Eurasia	Torbjørn Ekrem	63.405	10.383	17	2014-03-09	2014-10-19
FI - Northern Ostrobothnia - Kiiminki	Finland	Eurasia	Marko Mutanen	65.148	25.838	20	2012-05-16	2012-09-26
CA - NU - Auyuittuq NP	Canada	North America		66.89	-64.681	1	2014-08-02	2014-08-02
CA - YT - Kluane NP 2	Canada	North America		68.424	-140.365	2	2014-07-05	2014-07-05
CA - NT - Tuktut Nogait NP 1	Canada	North America		68.892	-122.838	1	2014-08-09	2014-08-09
CA - NT - Tuktut Nogait NP 2	Canada	North America		68.895	-122.838	1	2014-08-09	2014-08-09
CA - YT - Kluane NP 3	Canada	North America		69.162	-140.155	4	2014-06-03	2014-06-23
CA - YT - Kluane NP 4	Canada	North America		69.169	-140.167	4	2014-06-03	2014-06-23
CA - NU - Sirmilik NP 1	Canada	North America		72.812	-79.329	1	2014-07-11	2014-07-11
CA - NU - Sirmilik NP 2	Canada	North America		73.007	-80.685	1	2014-07-13	2014-07-13
CA - NT - Aulavik NP 1	Canada	North America		73.227	-119.555	1	2014-07-02	2014-07-02
CA - NT - Aulavik NP 2	Canada	North America		73.228	-119.551	1	2014-07-02	2014-07-02
GL - Northeast Greenland - Northeast Greenland NP 1	Greenland	North America	Tomas Roslin	74.467	-20.567	15	2013-06-13	2014-07-25
GL - Northeast Greenland - Northeast Greenland NP 2	Greenland	North America	Tomas Roslin	74.467	-20.567	17	2012-06-15	2014-07-25
CA - NU - Quttinirpaaq NP 1	Canada	North America		81.402	-76.873	5	2014-06-27	2014-07-25
CA - NU - Quttinirpaaq NP 2	Canada	North America		81.832	-71.326	5	2014-06-26	2014-07-24
