# Supplementary material for: Global arthropod beta-diversity is spatially and temporally structured by latitude
Source: Commun Biol. 2024 May 8;7:552. doi: 10.1038/s42003-024-06199-1 (PMC11078949; doi:10.1038/s42003-024-06199-1)
Supplement: Supplementary file 5 — Supplementary Data 2 [file 42003_2024_6199_MOESM5_ESM.csv]

TrapEvent	Date	Country	Lat	Lon	SiteNumber	Habitat	Landuse	Region
GMATB	2014-05-13	Australia	-43.095	146.654	1	Forest	Conservation	Oceania
GMATF	2014-07-08	Australia	-43.095	146.654	1	Forest	Conservation	Oceania
GMATO	2014-11-11	Australia	-43.095	146.654	1	Forest	Conservation	Oceania
GMATU	2015-02-03	Australia	-43.095	146.654	1	Forest	Conservation	Oceania
GMATV	2015-02-17	Australia	-43.095	146.654	1	Forest	Conservation	Oceania
GMATA	2014-04-29	Australia	-43.095	146.654	1	Forest	Conservation	Oceania
GMATC	2014-05-27	Australia	-43.095	146.654	1	Forest	Conservation	Oceania
GMATD	2014-06-10	Australia	-43.095	146.654	1	Forest	Conservation	Oceania
GMATE	2014-06-24	Australia	-43.095	146.654	1	Forest	Conservation	Oceania
GMATG	2014-07-22	Australia	-43.095	146.654	1	Forest	Conservation	Oceania
GMATH	2014-08-05	Australia	-43.095	146.654	1	Forest	Conservation	Oceania
GMATI	2014-08-19	Australia	-43.095	146.654	1	Forest	Conservation	Oceania
GMATL	2014-09-30	Australia	-43.095	146.654	1	Forest	Conservation	Oceania
GMATJ	2014-09-03	Australia	-43.095	146.654	1	Forest	Conservation	Oceania
GMATK	2014-09-16	Australia	-43.095	146.654	1	Forest	Conservation	Oceania
GMATM	2014-10-14	Australia	-43.095	146.654	1	Forest	Conservation	Oceania
GMATN	2014-10-28	Australia	-43.095	146.654	1	Forest	Conservation	Oceania
GMATP	2014-11-25	Australia	-43.095	146.654	1	Forest	Conservation	Oceania
GMATQ	2014-12-09	Australia	-43.095	146.654	1	Forest	Conservation	Oceania
GMATR	2014-12-23	Australia	-43.095	146.654	1	Forest	Conservation	Oceania
GMATS	2015-01-07	Australia	-43.095	146.654	1	Forest	Conservation	Oceania
GMATT	2015-01-20	Australia	-43.095	146.654	1	Forest	Conservation	Oceania
GMATW	2015-03-03	Australia	-43.095	146.654	1	Forest	Conservation	Oceania
GMATX	2015-03-17	Australia	-43.095	146.654	1	Forest	Conservation	Oceania
GMATY	2015-03-31	Australia	-43.095	146.654	1	Forest	Conservation	Oceania
GMATZ	2015-04-21	Australia	-43.095	146.654	1	Forest	Conservation	Oceania
GMNZA	2012-05-28	New Zealand	-37.808	175.326	2	Urban	Residential	Oceania
GMNZB	2012-06-11	New Zealand	-37.808	175.326	2	Urban	Residential	Oceania
GMNZD	2012-07-09	New Zealand	-37.808	175.326	2	Urban	Residential	Oceania
GMNZE	2012-07-23	New Zealand	-37.808	175.326	2	Urban	Residential	Oceania
GMNZF	2012-08-06	New Zealand	-37.808	175.326	2	Urban	Residential	Oceania
GMNZH	2012-09-03	New Zealand	-37.808	175.326	2	Urban	Residential	Oceania
GMNZI	2012-09-17	New Zealand	-37.808	175.326	2	Urban	Residential	Oceania
GMNZJ	2012-10-01	New Zealand	-37.808	175.326	2	Urban	Residential	Oceania
GMNZK	2012-10-15	New Zealand	-37.808	175.326	2	Urban	Residential	Oceania
GMNZL	2012-10-29	New Zealand	-37.808	175.326	2	Urban	Residential	Oceania
GMNZN	2012-11-26	New Zealand	-37.808	175.326	2	Urban	Residential	Oceania
GMNZM	2012-11-12	New Zealand	-37.808	175.326	2	Urban	Residential	Oceania
GMNZO	2012-12-10	New Zealand	-37.808	175.326	2	Urban	Residential	Oceania
GMNZX	2013-04-22	New Zealand	-37.808	175.326	2	Urban	Residential	Oceania
GMNZC	2012-06-25	New Zealand	-37.808	175.326	2	Urban	Residential	Oceania
GMNZG	2012-08-20	New Zealand	-37.808	175.326	2	Urban	Residential	Oceania
GMNZQ	2013-01-07	New Zealand	-37.808	175.326	2	Urban	Residential	Oceania
GMNZP	2012-12-24	New Zealand	-37.808	175.326	2	Urban	Residential	Oceania
GMNZR	2013-01-21	New Zealand	-37.808	175.326	2	Urban	Residential	Oceania
GMNZS	2013-02-04	New Zealand	-37.808	175.326	2	Urban	Residential	Oceania
GMNZT	2013-02-18	New Zealand	-37.808	175.326	2	Urban	Residential	Oceania
GMNZU	2013-03-04	New Zealand	-37.808	175.326	2	Urban	Residential	Oceania
GMNZV	2013-03-18	New Zealand	-37.808	175.326	2	Urban	Residential	Oceania
GMNZW	2013-04-01	New Zealand	-37.808	175.326	2	Urban	Residential	Oceania
GMNZY	2013-05-06	New Zealand	-37.808	175.326	2	Urban	Residential	Oceania
GMASA	2015-01-15	Australia	-34.054	140.619	3	Grassland	Conservation	Oceania
GMASB	2015-01-30	Australia	-34.054	140.619	3	Grassland	Conservation	Oceania
GMASC	2015-02-12	Australia	-34.054	140.619	3	Grassland	Conservation	Oceania
GMASD	2015-02-26	Australia	-34.054	140.619	3	Grassland	Conservation	Oceania
GMASE	2015-03-12	Australia	-34.054	140.619	3	Grassland	Conservation	Oceania
GMASF	2015-03-26	Australia	-34.054	140.619	3	Grassland	Conservation	Oceania
GMASG	2015-04-09	Australia	-34.054	140.619	3	Grassland	Conservation	Oceania
GMASH	2015-04-23	Australia	-34.054	140.619	3	Grassland	Conservation	Oceania
GMASI	2015-05-07	Australia	-34.054	140.619	3	Grassland	Conservation	Oceania
GMASJ	2015-05-21	Australia	-34.054	140.619	3	Grassland	Conservation	Oceania
GMASK	2015-06-04	Australia	-34.054	140.619	3	Grassland	Conservation	Oceania
GMASL	2015-06-18	Australia	-34.054	140.619	3	Grassland	Conservation	Oceania
GMASM	2015-07-02	Australia	-34.054	140.619	3	Grassland	Conservation	Oceania
GMASN	2015-07-16	Australia	-34.054	140.619	3	Grassland	Conservation	Oceania
GMASO	2015-07-30	Australia	-34.054	140.619	3	Grassland	Conservation	Oceania
GMASP	2015-08-13	Australia	-34.054	140.619	3	Grassland	Conservation	Oceania
GMASQ	2015-08-27	Australia	-34.054	140.619	3	Grassland	Conservation	Oceania
GMASR	2015-09-10	Australia	-34.054	140.619	3	Grassland	Conservation	Oceania
GMASS	2015-09-24	Australia	-34.054	140.619	3	Grassland	Conservation	Oceania
GMAST	2015-10-08	Australia	-34.054	140.619	3	Grassland	Conservation	Oceania
GMASU	2015-10-22	Australia	-34.054	140.619	3	Grassland	Conservation	Oceania
GMASV	2015-11-13	Australia	-34.054	140.619	3	Grassland	Conservation	Oceania
GMASW	2015-11-26	Australia	-34.054	140.619	3	Grassland	Conservation	Oceania
GMASX	2015-12-10	Australia	-34.054	140.619	3	Grassland	Conservation	Oceania
GMASY	2015-12-22	Australia	-34.054	140.619	3	Grassland	Conservation	Oceania
GMCWA	2014-05-30	Australia	-32.086	115.831	4	Wetland	Conservation	Oceania
GMCWB	2014-06-13	Australia	-32.086	115.831	4	Wetland	Conservation	Oceania
GMCWC	2014-06-27	Australia	-32.086	115.831	4	Wetland	Conservation	Oceania
GMCWD	2014-07-11	Australia	-32.086	115.831	4	Wetland	Conservation	Oceania
GMCWE	2014-07-25	Australia	-32.086	115.831	4	Wetland	Conservation	Oceania
GMCWF	2014-08-08	Australia	-32.086	115.831	4	Wetland	Conservation	Oceania
GMCWG	2014-08-22	Australia	-32.086	115.831	4	Wetland	Conservation	Oceania
GMCWH	2014-09-05	Australia	-32.086	115.831	4	Wetland	Conservation	Oceania
GMCWI	2014-09-19	Australia	-32.086	115.831	4	Wetland	Conservation	Oceania
GMCWJ	2014-10-03	Australia	-32.086	115.831	4	Wetland	Conservation	Oceania
GMCWL	2014-10-31	Australia	-32.086	115.831	4	Wetland	Conservation	Oceania
GMCWM	2014-11-14	Australia	-32.086	115.831	4	Wetland	Conservation	Oceania
GMCWT	2015-02-20	Australia	-32.086	115.831	4	Wetland	Conservation	Oceania
GMCWY	2015-05-01	Australia	-32.086	115.831	4	Wetland	Conservation	Oceania
GMCWZ	2015-05-15	Australia	-32.086	115.831	4	Wetland	Conservation	Oceania
GMWWW	2015-04-03	Australia	-32.086	115.831	4	Wetland	Conservation	Oceania
GMCWK	2014-10-17	Australia	-32.086	115.831	4	Wetland	Conservation	Oceania
GMCWN	2014-11-28	Australia	-32.086	115.831	4	Wetland	Conservation	Oceania
GMCWO	2014-12-12	Australia	-32.086	115.831	4	Wetland	Conservation	Oceania
GMCWP	2014-12-25	Australia	-32.086	115.831	4	Wetland	Conservation	Oceania
GMCWQ	2015-01-09	Australia	-32.086	115.831	4	Wetland	Conservation	Oceania
GMCWR	2015-01-23	Australia	-32.086	115.831	4	Wetland	Conservation	Oceania
GMCWS	2015-02-06	Australia	-32.086	115.831	4	Wetland	Conservation	Oceania
GMCWU	2015-03-06	Australia	-32.086	115.831	4	Wetland	Conservation	Oceania
GMCWV	2015-03-20	Australia	-32.086	115.831	4	Wetland	Conservation	Oceania
GMCWX	2015-04-17	Australia	-32.086	115.831	4	Wetland	Conservation	Oceania
GMAGA	2013-02-05	Argentina	-27.445	-54.94	5	Forest	Conservation	South America
GMAGB	2013-02-21	Argentina	-27.445	-54.94	5	Forest	Conservation	South America
GMAGC	2013-03-07	Argentina	-27.445	-54.94	5	Forest	Conservation	South America
GMAGD	2013-03-21	Argentina	-27.445	-54.94	5	Forest	Conservation	South America
GMAGE	2013-04-04	Argentina	-27.445	-54.94	5	Forest	Conservation	South America
GMAGF	2013-04-11	Argentina	-27.445	-54.94	5	Forest	Conservation	South America
GMAGG	2013-04-25	Argentina	-27.445	-54.94	5	Forest	Conservation	South America
GMAGH	2013-05-02	Argentina	-27.445	-54.94	5	Forest	Conservation	South America
GMAGI	2013-05-16	Argentina	-27.445	-54.94	5	Forest	Conservation	South America
GMAGJ	2013-05-30	Argentina	-27.445	-54.94	5	Forest	Conservation	South America
GMAGK	2013-06-13	Argentina	-27.445	-54.94	5	Forest	Conservation	South America
GMAGL	2013-06-27	Argentina	-27.445	-54.94	5	Forest	Conservation	South America
GMAGN	2013-07-25	Argentina	-27.445	-54.94	5	Forest	Conservation	South America
GMAGP	2013-08-22	Argentina	-27.445	-54.94	5	Forest	Conservation	South America
GMAGR	2013-09-19	Argentina	-27.445	-54.94	5	Forest	Conservation	South America
GMAGS	2013-10-03	Argentina	-27.445	-54.94	5	Forest	Conservation	South America
GMAGT	2013-10-17	Argentina	-27.445	-54.94	5	Forest	Conservation	South America
GMARB	2013-03-14	Argentina	-27.445	-54.94	5	Forest	Conservation	South America
GMARC	2013-04-19	Argentina	-27.445	-54.94	5	Forest	Conservation	South America
GMARD	2013-03-28	Argentina	-27.445	-54.94	5	Forest	Conservation	South America
GMARE	2013-05-09	Argentina	-27.445	-54.94	5	Forest	Conservation	South America
GMARF	2013-05-23	Argentina	-27.445	-54.94	5	Forest	Conservation	South America
GMARG	2013-06-06	Argentina	-27.445	-54.94	5	Forest	Conservation	South America
GMARI	2013-07-05	Argentina	-27.445	-54.94	5	Forest	Conservation	South America
GMARJ	2013-07-18	Argentina	-27.445	-54.94	5	Forest	Conservation	South America
GMARK	2013-08-01	Argentina	-27.445	-54.94	5	Forest	Conservation	South America
GMARM	2013-08-29	Argentina	-27.445	-54.94	5	Forest	Conservation	South America
GMARP	2013-10-10	Argentina	-27.445	-54.94	5	Forest	Conservation	South America
GMARQ	2013-10-24	Argentina	-27.445	-54.94	5	Forest	Conservation	South America
GMARR	2013-11-08	Argentina	-27.445	-54.94	5	Forest	Conservation	South America
GMART	2013-12-05	Argentina	-27.445	-54.94	5	Forest	Conservation	South America
GMARU	2013-12-19	Argentina	-27.445	-54.94	5	Forest	Conservation	South America
GMAGM	2013-07-11	Argentina	-27.445	-54.94	5	Forest	Conservation	South America
GMAGO	2013-08-08	Argentina	-27.445	-54.94	5	Forest	Conservation	South America
GMAGQ	2013-09-05	Argentina	-27.445	-54.94	5	Forest	Conservation	South America
GMAGU	2013-10-31	Argentina	-27.445	-54.94	5	Forest	Conservation	South America
GMAGV	2013-11-14	Argentina	-27.445	-54.94	5	Forest	Conservation	South America
GMAGW	2013-11-28	Argentina	-27.445	-54.94	5	Forest	Conservation	South America
GMAGX	2013-12-12	Argentina	-27.445	-54.94	5	Forest	Conservation	South America
GMAGY	2013-12-26	Argentina	-27.445	-54.94	5	Forest	Conservation	South America
GMAGZ	2014-01-09	Argentina	-27.445	-54.94	5	Forest	Conservation	South America
GMARA	2013-02-15	Argentina	-27.445	-54.94	5	Forest	Conservation	South America
GMARH	2013-06-20	Argentina	-27.445	-54.94	5	Forest	Conservation	South America
GMARL	2013-08-15	Argentina	-27.445	-54.94	5	Forest	Conservation	South America
GMARN	2013-09-12	Argentina	-27.445	-54.94	5	Forest	Conservation	South America
GMARO	2013-09-26	Argentina	-27.445	-54.94	5	Forest	Conservation	South America
GMARS	2013-11-21	Argentina	-27.445	-54.94	5	Forest	Conservation	South America
GMARV	2014-01-02	Argentina	-27.445	-54.94	5	Forest	Conservation	South America
GMARW	2014-01-30	Argentina	-27.445	-54.94	5	Forest	Conservation	South America
GMAFC	2013-05-24	Argentina	-26.303	-58.815	6	Mixed habitat	Conservation	South America
GMAFA	2013-04-26	Argentina	-26.303	-58.815	6	Mixed habitat	Conservation	South America
GMAFB	2013-05-10	Argentina	-26.303	-58.815	6	Mixed habitat	Conservation	South America
GMAFD	2013-06-07	Argentina	-26.303	-58.815	6	Mixed habitat	Conservation	South America
GMAFE	2013-06-21	Argentina	-26.303	-58.815	6	Mixed habitat	Conservation	South America
GMAFF	2013-07-05	Argentina	-26.303	-58.815	6	Mixed habitat	Conservation	South America
GMAFG	2013-07-19	Argentina	-26.303	-58.815	6	Mixed habitat	Conservation	South America
GMAFH	2013-08-02	Argentina	-26.303	-58.815	6	Mixed habitat	Conservation	South America
GMAFI	2013-08-16	Argentina	-26.303	-58.815	6	Mixed habitat	Conservation	South America
GMAFJ	2013-09-06	Argentina	-26.303	-58.815	6	Mixed habitat	Conservation	South America
GMAFK	2013-09-20	Argentina	-26.303	-58.815	6	Mixed habitat	Conservation	South America
GMAFL	2013-10-04	Argentina	-26.303	-58.815	6	Mixed habitat	Conservation	South America
GMAFM	2013-10-18	Argentina	-26.303	-58.815	6	Mixed habitat	Conservation	South America
GMAFN	2013-11-01	Argentina	-26.303	-58.815	6	Mixed habitat	Conservation	South America
GMAFO	2013-11-15	Argentina	-26.303	-58.815	6	Mixed habitat	Conservation	South America
GMAFP	2013-11-29	Argentina	-26.303	-58.815	6	Mixed habitat	Conservation	South America
GMAFQ	2013-12-12	Argentina	-26.303	-58.815	6	Mixed habitat	Conservation	South America
GMAFR	2013-12-28	Argentina	-26.303	-58.815	6	Mixed habitat	Conservation	South America
GMAFS	2014-01-11	Argentina	-26.303	-58.815	6	Mixed habitat	Conservation	South America
GMAFT	2014-01-25	Argentina	-26.303	-58.815	6	Mixed habitat	Conservation	South America
GMAFU	2014-02-08	Argentina	-26.303	-58.815	6	Mixed habitat	Conservation	South America
GMAFV	2014-02-22	Argentina	-26.303	-58.815	6	Mixed habitat	Conservation	South America
GMAFW	2014-03-08	Argentina	-26.303	-58.815	6	Mixed habitat	Conservation	South America
GMAFX	2014-03-22	Argentina	-26.303	-58.815	6	Mixed habitat	Conservation	South America
GMAFY	2014-04-05	Argentina	-26.303	-58.815	6	Mixed habitat	Conservation	South America
GMAFZ	2014-04-19	Argentina	-26.303	-58.815	6	Mixed habitat	Conservation	South America
GMSAA	2012-02-18	South Africa	-26.026	27.545	7	Grassland	Residential	Africa
GMSAB	2012-03-03	South Africa	-26.026	27.545	7	Grassland	Residential	Africa
GMSAC	2012-03-17	South Africa	-26.026	27.545	7	Grassland	Residential	Africa
GMSAF	2012-04-28	South Africa	-26.026	27.545	7	Grassland	Residential	Africa
GMSAG	2012-05-12	South Africa	-26.026	27.545	7	Grassland	Residential	Africa
GMSAT	2012-11-23	South Africa	-26.026	27.545	7	Grassland	Residential	Africa
GMSAV	2012-12-21	South Africa	-26.026	27.545	7	Grassland	Residential	Africa
GMSAX	2013-01-18	South Africa	-26.026	27.545	7	Grassland	Residential	Africa
GMSAY	2013-02-01	South Africa	-26.026	27.545	7	Grassland	Residential	Africa
GMSAD	2012-03-31	South Africa	-26.026	27.545	7	Grassland	Residential	Africa
GMSAE	2012-04-14	South Africa	-26.026	27.545	7	Grassland	Residential	Africa
GMSAH	2012-05-26	South Africa	-26.026	27.545	7	Grassland	Residential	Africa
GMSAI	2012-06-09	South Africa	-26.026	27.545	7	Grassland	Residential	Africa
GMSAJ	2012-06-23	South Africa	-26.026	27.545	7	Grassland	Residential	Africa
GMSAK	2012-07-08	South Africa	-26.026	27.545	7	Grassland	Residential	Africa
GMSAL	2012-07-28	South Africa	-26.026	27.545	7	Grassland	Residential	Africa
GMSAM	2012-08-15	South Africa	-26.026	27.545	7	Grassland	Residential	Africa
GMSAN	2012-08-29	South Africa	-26.026	27.545	7	Grassland	Residential	Africa
GMSAO	2012-09-13	South Africa	-26.026	27.545	7	Grassland	Residential	Africa
GMSAP	2012-09-27	South Africa	-26.026	27.545	7	Grassland	Residential	Africa
GMSAQ	2012-10-11	South Africa	-26.026	27.545	7	Grassland	Residential	Africa
GMSAR	2012-10-25	South Africa	-26.026	27.545	7	Grassland	Residential	Africa
GMSAS	2012-11-08	South Africa	-26.026	27.545	7	Grassland	Residential	Africa
GMSAU	2012-12-07	South Africa	-26.026	27.545	7	Grassland	Residential	Africa
GMSAW	2013-01-04	South Africa	-26.026	27.545	7	Grassland	Residential	Africa
GMAMA	2014-04-28	Australia	-21.566	117.026	8	Grassland	Conservation	Oceania
GMAMB	2014-05-13	Australia	-21.566	117.026	8	Grassland	Conservation	Oceania
GMAMC	2014-05-27	Australia	-21.566	117.026	8	Grassland	Conservation	Oceania
GMAMD	2014-06-10	Australia	-21.566	117.026	8	Grassland	Conservation	Oceania
GMAMG	2014-07-22	Australia	-21.566	117.026	8	Grassland	Conservation	Oceania
GMAMI	2014-08-16	Australia	-21.566	117.026	8	Grassland	Conservation	Oceania
GMAMJ	2014-08-30	Australia	-21.566	117.026	8	Grassland	Conservation	Oceania
GMAMK	2014-05-06	Australia	-21.566	117.026	8	Grassland	Conservation	Oceania
GMAML	2014-05-20	Australia	-21.566	117.026	8	Grassland	Conservation	Oceania
GMAMT	2014-09-05	Australia	-21.566	117.026	8	Grassland	Conservation	Oceania
GMAME	2014-06-24	Australia	-21.566	117.026	8	Grassland	Conservation	Oceania
GMAMF	2014-07-08	Australia	-21.566	117.026	8	Grassland	Conservation	Oceania
GMAMH	2014-08-02	Australia	-21.566	117.026	8	Grassland	Conservation	Oceania
GMAMM	2014-06-03	Australia	-21.566	117.026	8	Grassland	Conservation	Oceania
GMAMN	2014-06-17	Australia	-21.566	117.026	8	Grassland	Conservation	Oceania
GMAMO	2014-07-01	Australia	-21.566	117.026	8	Grassland	Conservation	Oceania
GMAMP	2014-07-15	Australia	-21.566	117.026	8	Grassland	Conservation	Oceania
GMAMQ	2014-07-29	Australia	-21.566	117.026	8	Grassland	Conservation	Oceania
GMAMR	2014-08-11	Australia	-21.566	117.026	8	Grassland	Conservation	Oceania
GMAMS	2014-08-23	Australia	-21.566	117.026	8	Grassland	Conservation	Oceania
GMMDA	2014-04-01	Madagascar	-18.948	48.426	9	Forest	Conservation	Africa
GMMDB	2014-04-07	Madagascar	-18.948	48.426	9	Forest	Conservation	Africa
GMMDC	2014-04-13	Madagascar	-18.948	48.426	9	Forest	Conservation	Africa
GMMDD	2014-04-22	Madagascar	-18.948	48.426	9	Forest	Conservation	Africa
GMMDE	2014-05-02	Madagascar	-18.948	48.426	9	Forest	Conservation	Africa
GMMDF	2014-05-09	Madagascar	-18.948	48.426	9	Forest	Conservation	Africa
GMMDG	2014-05-19	Madagascar	-18.948	48.426	9	Forest	Conservation	Africa
GMMDH	2014-09-12	Madagascar	-18.944	48.432	10	Forest	Conservation	Africa
GMMDI	2014-09-19	Madagascar	-18.944	48.432	10	Forest	Conservation	Africa
GMMDJ	2014-09-26	Madagascar	-18.944	48.432	10	Forest	Conservation	Africa
GMMDK	2014-10-03	Madagascar	-18.944	48.432	10	Forest	Conservation	Africa
GMMDL	2014-10-14	Madagascar	-18.944	48.432	10	Forest	Conservation	Africa
GMMDM	2014-10-24	Madagascar	-18.944	48.432	10	Forest	Conservation	Africa
GMMDN	2014-10-30	Madagascar	-18.944	48.432	10	Forest	Conservation	Africa
GMAQD	2014-10-19	Australia	-16.238	145.427	11	Forest	Conservation	Oceania
GMAQF	2014-11-16	Australia	-16.238	145.427	11	Forest	Conservation	Oceania
GMAQG	2014-11-30	Australia	-16.238	145.427	11	Forest	Conservation	Oceania
GMAQA	2014-09-07	Australia	-16.238	145.427	11	Forest	Conservation	Oceania
GMAQB	2014-09-21	Australia	-16.238	145.427	11	Forest	Conservation	Oceania
GMAQC	2014-10-05	Australia	-16.238	145.427	11	Forest	Conservation	Oceania
GMAQE	2014-11-02	Australia	-16.238	145.427	11	Forest	Conservation	Oceania
GMAQH	2014-12-14	Australia	-16.238	145.427	11	Forest	Conservation	Oceania
GMAQI	2014-12-28	Australia	-16.238	145.427	11	Forest	Conservation	Oceania
GMAQJ	2015-01-11	Australia	-16.238	145.427	11	Forest	Conservation	Oceania
GMAQK	2015-01-25	Australia	-16.238	145.427	11	Forest	Conservation	Oceania
GMAQL	2015-02-07	Australia	-16.238	145.427	11	Forest	Conservation	Oceania
GMAQM	2015-02-21	Australia	-16.238	145.427	11	Forest	Conservation	Oceania
GMAQN	2015-03-07	Australia	-16.238	145.427	11	Forest	Conservation	Oceania
GMAQO	2015-03-21	Australia	-16.238	145.427	11	Forest	Conservation	Oceania
GMAQP	2015-04-04	Australia	-16.238	145.427	11	Forest	Conservation	Oceania
GMAQQ	2015-04-18	Australia	-16.238	145.427	11	Forest	Conservation	Oceania
GMAQR	2015-05-02	Australia	-16.238	145.427	11	Forest	Conservation	Oceania
GMAQS	2015-05-16	Australia	-16.238	145.427	11	Forest	Conservation	Oceania
GMAQT	2015-05-30	Australia	-16.238	145.427	11	Forest	Conservation	Oceania
GMAQU	2015-06-13	Australia	-16.238	145.427	11	Forest	Conservation	Oceania
GMAQV	2015-06-27	Australia	-16.238	145.427	11	Forest	Conservation	Oceania
GMAQW	2015-07-11	Australia	-16.238	145.427	11	Forest	Conservation	Oceania
GMAQX	2015-07-25	Australia	-16.238	145.427	11	Forest	Conservation	Oceania
GMAQY	2015-08-08	Australia	-16.238	145.427	11	Forest	Conservation	Oceania
GMNGY	2015-05-16	Papua New Guinea	-5.222	145.078	12	Forest	Conservation	Oceania
GMNGA	2014-06-14	Papua New Guinea	-5.222	145.078	12	Forest	Conservation	Oceania
GMNGB	2014-06-28	Papua New Guinea	-5.222	145.078	12	Forest	Conservation	Oceania
GMNGC	2014-07-12	Papua New Guinea	-5.222	145.078	12	Forest	Conservation	Oceania
GMNGD	2014-07-26	Papua New Guinea	-5.222	145.078	12	Forest	Conservation	Oceania
GMNGE	2014-08-09	Papua New Guinea	-5.222	145.078	12	Forest	Conservation	Oceania
GMNGF	2014-08-23	Papua New Guinea	-5.222	145.078	12	Forest	Conservation	Oceania
GMNGG	2014-09-06	Papua New Guinea	-5.222	145.078	12	Forest	Conservation	Oceania
GMNGH	2014-09-20	Papua New Guinea	-5.222	145.078	12	Forest	Conservation	Oceania
GMNGI	2014-10-04	Papua New Guinea	-5.222	145.078	12	Forest	Conservation	Oceania
GMNGJ	2014-10-18	Papua New Guinea	-5.222	145.078	12	Forest	Conservation	Oceania
GMNGK	2014-11-01	Papua New Guinea	-5.222	145.078	12	Forest	Conservation	Oceania
GMNGL	2014-11-15	Papua New Guinea	-5.222	145.078	12	Forest	Conservation	Oceania
GMNGM	2014-11-29	Papua New Guinea	-5.222	145.078	12	Forest	Conservation	Oceania
GMNGN	2014-12-13	Papua New Guinea	-5.222	145.078	12	Forest	Conservation	Oceania
GMNGO	2014-12-27	Papua New Guinea	-5.222	145.078	12	Forest	Conservation	Oceania
GMNGP	2015-01-10	Papua New Guinea	-5.222	145.078	12	Forest	Conservation	Oceania
GMNGQ	2015-01-24	Papua New Guinea	-5.222	145.078	12	Forest	Conservation	Oceania
GMNGR	2015-02-07	Papua New Guinea	-5.222	145.078	12	Forest	Conservation	Oceania
GMNGS	2015-02-21	Papua New Guinea	-5.222	145.078	12	Forest	Conservation	Oceania
GMNGT	2015-03-07	Papua New Guinea	-5.222	145.078	12	Forest	Conservation	Oceania
GMNGU	2015-03-21	Papua New Guinea	-5.222	145.078	12	Forest	Conservation	Oceania
GMNGV	2015-04-04	Papua New Guinea	-5.222	145.078	12	Forest	Conservation	Oceania
GMNGW	2015-04-18	Papua New Guinea	-5.222	145.078	12	Forest	Conservation	Oceania
GMNGX	2015-05-02	Papua New Guinea	-5.222	145.078	12	Forest	Conservation	Oceania
GMNGZ	2015-05-30	Papua New Guinea	-5.222	145.078	12	Forest	Conservation	Oceania
GMBZQ	2014-11-29	Brazil	-1.737	-51.455	13	Forest	Conservation	South America
GMBZT	2015-02-21	Brazil	-1.737	-51.455	13	Forest	Conservation	South America
GMBZA	2014-08-23	Brazil	-1.737	-51.455	13	Forest	Conservation	South America
GMBZB	2014-09-20	Brazil	-1.737	-51.455	13	Forest	Conservation	South America
GMBZC	2014-10-18	Brazil	-1.737	-51.455	13	Forest	Conservation	South America
GMBZD	2014-11-15	Brazil	-1.737	-51.455	13	Forest	Conservation	South America
GMBZE	2014-12-13	Brazil	-1.737	-51.455	13	Forest	Conservation	South America
GMBZF	2015-01-10	Brazil	-1.737	-51.455	13	Forest	Conservation	South America
GMBZG	2015-02-07	Brazil	-1.737	-51.455	13	Forest	Conservation	South America
GMBZH	2015-03-11	Brazil	-1.737	-51.455	13	Forest	Conservation	South America
GMBZI	2015-04-08	Brazil	-1.737	-51.455	13	Forest	Conservation	South America
GMBZJ	2015-05-04	Brazil	-1.737	-51.455	13	Forest	Conservation	South America
GMBZK	2015-05-27	Brazil	-1.737	-51.455	13	Forest	Conservation	South America
GMBZL	2015-06-20	Brazil	-1.737	-51.455	13	Forest	Conservation	South America
GMBZM	2015-07-12	Brazil	-1.737	-51.455	13	Forest	Conservation	South America
GMBZN	2014-09-06	Brazil	-1.737	-51.455	13	Forest	Conservation	South America
GMBZO	2014-10-04	Brazil	-1.737	-51.455	13	Forest	Conservation	South America
GMBZP	2014-11-01	Brazil	-1.737	-51.455	13	Forest	Conservation	South America
GMBZR	2014-12-27	Brazil	-1.737	-51.455	13	Forest	Conservation	South America
GMBZS	2015-01-24	Brazil	-1.737	-51.455	13	Forest	Conservation	South America
GMBZU	2015-03-25	Brazil	-1.737	-51.455	13	Forest	Conservation	South America
GMBZV	2015-04-21	Brazil	-1.737	-51.455	13	Forest	Conservation	South America
GMBZW	2015-05-16	Brazil	-1.737	-51.455	13	Forest	Conservation	South America
GMBZX	2015-06-08	Brazil	-1.737	-51.455	13	Forest	Conservation	South America
GMBZY	2015-07-01	Brazil	-1.737	-51.455	13	Forest	Conservation	South America
GMGAF	2014-11-14	Gabon	-0.175	11.574	14	Forest	Conservation	Africa
GMGAG	2014-11-28	Gabon	-0.175	11.574	14	Forest	Conservation	Africa
GMGAB	2014-09-19	Gabon	-0.175	11.574	14	Forest	Conservation	Africa
GMGAC	2014-10-03	Gabon	-0.175	11.574	14	Forest	Conservation	Africa
GMGAD	2014-10-17	Gabon	-0.175	11.574	14	Forest	Conservation	Africa
GMGAE	2014-10-31	Gabon	-0.175	11.574	14	Forest	Conservation	Africa
GMGAH	2014-12-12	Gabon	-0.175	11.574	14	Forest	Conservation	Africa
GMGAI	2015-01-16	Gabon	-0.175	11.574	14	Forest	Conservation	Africa
GMGAJ	2015-01-30	Gabon	-0.175	11.574	14	Forest	Conservation	Africa
GMGAK	2015-02-13	Gabon	-0.175	11.574	14	Forest	Conservation	Africa
GMGAL	2015-02-27	Gabon	-0.175	11.574	14	Forest	Conservation	Africa
GMGAM	2015-03-13	Gabon	-0.175	11.574	14	Forest	Conservation	Africa
GMGAN	2015-03-27	Gabon	-0.175	11.574	14	Forest	Conservation	Africa
GMGAO	2015-04-10	Gabon	-0.175	11.574	14	Forest	Conservation	Africa
GMGAP	2015-05-01	Gabon	-0.175	11.574	14	Forest	Conservation	Africa
GMGAQ	2015-05-22	Gabon	-0.175	11.574	14	Forest	Conservation	Africa
GMGAR	2015-06-05	Gabon	-0.175	11.574	14	Forest	Conservation	Africa
GMGAS	2015-06-19	Gabon	-0.175	11.574	14	Forest	Conservation	Africa
GMGAT	2015-07-03	Gabon	-0.175	11.574	14	Forest	Conservation	Africa
GMGAU	2015-07-17	Gabon	-0.175	11.574	14	Forest	Conservation	Africa
GMGAV	2015-08-07	Gabon	-0.175	11.574	14	Forest	Conservation	Africa
GMGAW	2015-08-21	Gabon	-0.175	11.574	14	Forest	Conservation	Africa
GMGAX	2015-09-04	Gabon	-0.175	11.574	14	Forest	Conservation	Africa
GMGAY	2015-09-18	Gabon	-0.175	11.574	14	Forest	Conservation	Africa
GMGAZ	2015-10-02	Gabon	-0.175	11.574	14	Forest	Conservation	Africa
GMGBA	2014-09-05	Gabon	-0.175	11.574	14	Forest	Conservation	Africa
GMGGA	2014-08-29	Gabon	-0.165	11.617	15	Grassland	Conservation	Africa
GMGGB	2014-09-12	Gabon	-0.165	11.617	15	Grassland	Conservation	Africa
GMGGD	2014-10-10	Gabon	-0.165	11.617	15	Grassland	Conservation	Africa
GMGGC	2014-09-26	Gabon	-0.165	11.617	15	Grassland	Conservation	Africa
GMGGE	2014-10-24	Gabon	-0.165	11.617	15	Grassland	Conservation	Africa
GMGGF	2014-11-07	Gabon	-0.165	11.617	15	Grassland	Conservation	Africa
GMGGG	2014-11-21	Gabon	-0.165	11.617	15	Grassland	Conservation	Africa
GMGGH	2014-12-05	Gabon	-0.165	11.617	15	Grassland	Conservation	Africa
GMGGI	2014-12-19	Gabon	-0.165	11.617	15	Grassland	Conservation	Africa
GMGGJ	2015-01-09	Gabon	-0.165	11.617	15	Grassland	Conservation	Africa
GMGGK	2015-01-23	Gabon	-0.165	11.617	15	Grassland	Conservation	Africa
GMGGL	2015-02-06	Gabon	-0.165	11.617	15	Grassland	Conservation	Africa
GMGGM	2015-02-20	Gabon	-0.165	11.617	15	Grassland	Conservation	Africa
GMGGN	2015-03-06	Gabon	-0.165	11.617	15	Grassland	Conservation	Africa
GMGGO	2015-03-20	Gabon	-0.165	11.617	15	Grassland	Conservation	Africa
GMGGP	2015-04-03	Gabon	-0.165	11.617	15	Grassland	Conservation	Africa
GMGGQ	2015-04-17	Gabon	-0.165	11.617	15	Grassland	Conservation	Africa
GMGGR	2015-05-15	Gabon	-0.165	11.617	15	Grassland	Conservation	Africa
GMGGS	2015-05-29	Gabon	-0.165	11.617	15	Grassland	Conservation	Africa
GMGGT	2015-06-12	Gabon	-0.165	11.617	15	Grassland	Conservation	Africa
GMGGU	2015-06-26	Gabon	-0.165	11.617	15	Grassland	Conservation	Africa
GMGGV	2015-07-10	Gabon	-0.165	11.617	15	Grassland	Conservation	Africa
GMGGW	2015-07-31	Gabon	-0.165	11.617	15	Grassland	Conservation	Africa
GMGGX	2015-08-14	Gabon	-0.165	11.617	15	Grassland	Conservation	Africa
GMGGY	2015-08-28	Gabon	-0.165	11.617	15	Grassland	Conservation	Africa
GMGGZ	2015-09-11	Gabon	-0.165	11.617	15	Grassland	Conservation	Africa
GMKMD	2014-08-10	Kenya	0.293	36.899	16	Grassland	Conservation	Africa
GMKME	2014-08-24	Kenya	0.293	36.899	16	Grassland	Conservation	Africa
GMKMM	2014-12-14	Kenya	0.293	36.899	16	Grassland	Conservation	Africa
GMKMA	2014-06-29	Kenya	0.293	36.899	16	Grassland	Conservation	Africa
GMKMB	2014-07-13	Kenya	0.293	36.899	16	Grassland	Conservation	Africa
GMKMC	2014-07-27	Kenya	0.293	36.899	16	Grassland	Conservation	Africa
GMKMF	2014-09-07	Kenya	0.293	36.899	16	Grassland	Conservation	Africa
GMKMG	2014-09-21	Kenya	0.293	36.899	16	Grassland	Conservation	Africa
GMKMH	2014-10-05	Kenya	0.293	36.899	16	Grassland	Conservation	Africa
GMKMI	2014-10-19	Kenya	0.293	36.899	16	Grassland	Conservation	Africa
GMKMJ	2014-11-02	Kenya	0.293	36.899	16	Grassland	Conservation	Africa
GMKMK	2014-11-16	Kenya	0.293	36.899	16	Grassland	Conservation	Africa
GMKML	2014-11-30	Kenya	0.293	36.899	16	Grassland	Conservation	Africa
GMKMN	2014-12-30	Kenya	0.293	36.899	16	Grassland	Conservation	Africa
GMKMO	2015-01-18	Kenya	0.293	36.899	16	Grassland	Conservation	Africa
GMKMP	2015-02-01	Kenya	0.293	36.899	16	Grassland	Conservation	Africa
GMKMQ	2015-02-22	Kenya	0.293	36.899	16	Grassland	Conservation	Africa
GMKMR	2015-03-08	Kenya	0.293	36.899	16	Grassland	Conservation	Africa
GMKMS	2015-03-22	Kenya	0.293	36.899	16	Grassland	Conservation	Africa
GMKMT	2015-04-05	Kenya	0.293	36.899	16	Grassland	Conservation	Africa
GMKMU	2015-04-19	Kenya	0.293	36.899	16	Grassland	Conservation	Africa
GMKMV	2015-05-03	Kenya	0.293	36.899	16	Grassland	Conservation	Africa
GMKMW	2015-05-17	Kenya	0.293	36.899	16	Grassland	Conservation	Africa
GMKMX	2015-05-31	Kenya	0.293	36.899	16	Grassland	Conservation	Africa
GMKMY	2015-06-14	Kenya	0.293	36.899	16	Grassland	Conservation	Africa
GMKMZ	2015-06-28	Kenya	0.293	36.899	16	Grassland	Conservation	Africa
GMMBL	2015-02-17	Malaysia	3.13	101.657	17	Mixed habitat	Urban	Eurasia
GMMBA	2014-04-09	Malaysia	3.13	101.657	17	Mixed habitat	Urban	Eurasia
GMMBB	2014-05-12	Malaysia	3.13	101.657	17	Mixed habitat	Urban	Eurasia
GMMBC	2014-06-09	Malaysia	3.13	101.657	17	Mixed habitat	Urban	Eurasia
GMMBD	2014-07-07	Malaysia	3.13	101.657	17	Mixed habitat	Urban	Eurasia
GMMBE	2014-08-05	Malaysia	3.13	101.657	17	Mixed habitat	Urban	Eurasia
GMMBF	2014-09-01	Malaysia	3.13	101.657	17	Mixed habitat	Urban	Eurasia
GMMBG	2014-09-30	Malaysia	3.13	101.657	17	Mixed habitat	Urban	Eurasia
GMMBH	2014-10-28	Malaysia	3.13	101.657	17	Mixed habitat	Urban	Eurasia
GMMBI	2014-11-25	Malaysia	3.13	101.657	17	Mixed habitat	Urban	Eurasia
GMMBJ	2014-12-23	Malaysia	3.13	101.657	17	Mixed habitat	Urban	Eurasia
GMMBK	2015-01-20	Malaysia	3.13	101.657	17	Mixed habitat	Urban	Eurasia
GMMBM	2015-03-18	Malaysia	3.13	101.657	17	Mixed habitat	Urban	Eurasia
GMMBN	2014-04-28	Malaysia	3.13	101.657	17	Mixed habitat	Urban	Eurasia
GMMBO	2014-05-28	Malaysia	3.13	101.657	17	Mixed habitat	Urban	Eurasia
GMMBP	2014-06-23	Malaysia	3.13	101.657	17	Mixed habitat	Urban	Eurasia
GMMBQ	2014-07-21	Malaysia	3.13	101.657	17	Mixed habitat	Urban	Eurasia
GMMBR	2014-08-19	Malaysia	3.13	101.657	17	Mixed habitat	Urban	Eurasia
GMMBS	2014-09-16	Malaysia	3.13	101.657	17	Mixed habitat	Urban	Eurasia
GMMBT	2014-10-14	Malaysia	3.13	101.657	17	Mixed habitat	Urban	Eurasia
GMMBU	2014-11-11	Malaysia	3.13	101.657	17	Mixed habitat	Urban	Eurasia
GMMBV	2014-12-09	Malaysia	3.13	101.657	17	Mixed habitat	Urban	Eurasia
GMMBW	2015-01-06	Malaysia	3.13	101.657	17	Mixed habitat	Urban	Eurasia
GMMBX	2015-02-06	Malaysia	3.13	101.657	17	Mixed habitat	Urban	Eurasia
GMMBY	2015-03-03	Malaysia	3.13	101.657	17	Mixed habitat	Urban	Eurasia
GMMBZ	2015-03-31	Malaysia	3.13	101.657	17	Mixed habitat	Urban	Eurasia
GMMGB	2012-06-01	Malaysia	3.317	101.75	18	Forest	Conservation	Eurasia
GMMGC	2012-06-13	Malaysia	3.317	101.75	18	Forest	Conservation	Eurasia
GMMGE	2012-07-13	Malaysia	3.317	101.75	18	Forest	Conservation	Eurasia
GMMGI	2012-08-31	Malaysia	3.317	101.75	18	Forest	Conservation	Eurasia
GMMGK	2012-05-25	Malaysia	3.317	101.75	18	Forest	Conservation	Eurasia
GMMGL	2012-06-09	Malaysia	3.317	101.75	18	Forest	Conservation	Eurasia
GMMGM	2012-06-22	Malaysia	3.317	101.75	18	Forest	Conservation	Eurasia
GMMGN	2012-07-06	Malaysia	3.317	101.75	18	Forest	Conservation	Eurasia
GMMGR	2012-09-03	Malaysia	3.317	101.75	18	Forest	Conservation	Eurasia
GMMGT	2012-09-21	Malaysia	3.317	101.75	18	Forest	Conservation	Eurasia
GMMGA	2012-05-16	Malaysia	3.317	101.75	18	Forest	Conservation	Eurasia
GMMGD	2012-06-29	Malaysia	3.317	101.75	18	Forest	Conservation	Eurasia
GMMGF	2012-07-27	Malaysia	3.317	101.75	18	Forest	Conservation	Eurasia
GMMGG	2012-08-10	Malaysia	3.317	101.75	18	Forest	Conservation	Eurasia
GMMGH	2012-08-26	Malaysia	3.317	101.75	18	Forest	Conservation	Eurasia
GMMGJ	2012-09-14	Malaysia	3.317	101.75	18	Forest	Conservation	Eurasia
GMMGO	2012-07-20	Malaysia	3.317	101.75	18	Forest	Conservation	Eurasia
GMMGP	2012-08-03	Malaysia	3.317	101.75	18	Forest	Conservation	Eurasia
GMMGQ	2012-08-17	Malaysia	3.317	101.75	18	Forest	Conservation	Eurasia
GMMGS	2012-09-07	Malaysia	3.317	101.75	18	Forest	Conservation	Eurasia
JICED	2013-11-14	Costa Rica	10.76	-85.334	19	Forest	Conservation	North America
JICEE	2013-11-21	Costa Rica	10.76	-85.334	19	Forest	Conservation	North America
JICEF	2013-11-28	Costa Rica	10.76	-85.334	19	Forest	Conservation	North America
JICEG	2013-12-05	Costa Rica	10.76	-85.334	19	Forest	Conservation	North America
JICEH	2013-12-12	Costa Rica	10.76	-85.334	19	Forest	Conservation	North America
JICEI	2013-12-19	Costa Rica	10.76	-85.334	19	Forest	Conservation	North America
JICEJ	2013-12-26	Costa Rica	10.76	-85.334	19	Forest	Conservation	North America
JICEK	2014-01-02	Costa Rica	10.76	-85.334	19	Forest	Conservation	North America
JICEL	2014-01-09	Costa Rica	10.76	-85.334	19	Forest	Conservation	North America
JICEM	2014-01-16	Costa Rica	10.76	-85.334	19	Forest	Conservation	North America
JICEN	2014-01-23	Costa Rica	10.76	-85.334	19	Forest	Conservation	North America
JICEO	2014-01-30	Costa Rica	10.76	-85.334	19	Forest	Conservation	North America
JICEP	2014-02-06	Costa Rica	10.76	-85.334	19	Forest	Conservation	North America
JICEQ	2014-02-13	Costa Rica	10.76	-85.334	19	Forest	Conservation	North America
JICER	2014-02-20	Costa Rica	10.76	-85.334	19	Forest	Conservation	North America
JICES	2014-02-27	Costa Rica	10.76	-85.334	19	Forest	Conservation	North America
JICET	2014-03-06	Costa Rica	10.76	-85.334	19	Forest	Conservation	North America
JICEU	2014-03-13	Costa Rica	10.76	-85.334	19	Forest	Conservation	North America
JICEV	2014-03-20	Costa Rica	10.76	-85.334	19	Forest	Conservation	North America
JICEW	2014-03-27	Costa Rica	10.76	-85.334	19	Forest	Conservation	North America
JICEX	2014-04-03	Costa Rica	10.76	-85.334	19	Forest	Conservation	North America
JICEY	2014-04-10	Costa Rica	10.76	-85.334	19	Forest	Conservation	North America
JICEZ	2014-04-17	Costa Rica	10.76	-85.334	19	Forest	Conservation	North America
JIEAA	2014-10-23	Costa Rica	10.76	-85.334	19	Forest	Conservation	North America
JIEAB	2014-10-30	Costa Rica	10.76	-85.334	19	Forest	Conservation	North America
JIEAC	2014-11-06	Costa Rica	10.76	-85.334	19	Forest	Conservation	North America
JIEEA	2014-04-24	Costa Rica	10.76	-85.334	19	Forest	Conservation	North America
JIEEB	2014-05-01	Costa Rica	10.76	-85.334	19	Forest	Conservation	North America
JIEEC	2014-05-08	Costa Rica	10.76	-85.334	19	Forest	Conservation	North America
JIEED	2014-05-15	Costa Rica	10.76	-85.334	19	Forest	Conservation	North America
JIEEE	2014-05-22	Costa Rica	10.76	-85.334	19	Forest	Conservation	North America
JIEEF	2014-05-29	Costa Rica	10.76	-85.334	19	Forest	Conservation	North America
JIEEG	2014-06-05	Costa Rica	10.76	-85.334	19	Forest	Conservation	North America
JIEEH	2014-06-12	Costa Rica	10.76	-85.334	19	Forest	Conservation	North America
JIEEI	2014-06-19	Costa Rica	10.76	-85.334	19	Forest	Conservation	North America
JIEEJ	2014-06-26	Costa Rica	10.76	-85.334	19	Forest	Conservation	North America
JIEEK	2014-07-03	Costa Rica	10.76	-85.334	19	Forest	Conservation	North America
JIEEL	2014-07-10	Costa Rica	10.76	-85.334	19	Forest	Conservation	North America
JIEEM	2014-07-17	Costa Rica	10.76	-85.334	19	Forest	Conservation	North America
JIEEN	2014-07-24	Costa Rica	10.76	-85.334	19	Forest	Conservation	North America
JIEEO	2014-07-31	Costa Rica	10.76	-85.334	19	Forest	Conservation	North America
JIEEP	2014-08-07	Costa Rica	10.76	-85.334	19	Forest	Conservation	North America
JIEEQ	2014-08-14	Costa Rica	10.76	-85.334	19	Forest	Conservation	North America
JIEER	2014-08-21	Costa Rica	10.76	-85.334	19	Forest	Conservation	North America
JIEES	2014-08-28	Costa Rica	10.76	-85.334	19	Forest	Conservation	North America
JIEET	2014-09-04	Costa Rica	10.76	-85.334	19	Forest	Conservation	North America
JIEEU	2014-09-11	Costa Rica	10.76	-85.334	19	Forest	Conservation	North America
JIEEV	2014-09-18	Costa Rica	10.76	-85.334	19	Forest	Conservation	North America
JIEEW	2014-09-25	Costa Rica	10.76	-85.334	19	Forest	Conservation	North America
JIEEX	2014-10-02	Costa Rica	10.76	-85.334	19	Forest	Conservation	North America
JIEEY	2014-10-09	Costa Rica	10.76	-85.334	19	Forest	Conservation	North America
JIEEZ	2014-10-16	Costa Rica	10.76	-85.334	19	Forest	Conservation	North America
JICEA	2013-10-24	Costa Rica	10.76	-85.334	19	Forest	Conservation	North America
JICEB	2013-10-31	Costa Rica	10.76	-85.334	19	Forest	Conservation	North America
JICEC	2013-11-07	Costa Rica	10.76	-85.334	19	Forest	Conservation	North America
JICBN	2014-01-23	Costa Rica	10.761	-85.335	20	Forest	Conservation	North America
JIBAA	2014-10-23	Costa Rica	10.761	-85.335	20	Forest	Conservation	North America
JIBAB	2014-10-30	Costa Rica	10.761	-85.335	20	Forest	Conservation	North America
JIBAC	2014-11-06	Costa Rica	10.761	-85.335	20	Forest	Conservation	North America
JIBBA	2014-04-24	Costa Rica	10.761	-85.335	20	Forest	Conservation	North America
JIBBB	2014-05-01	Costa Rica	10.761	-85.335	20	Forest	Conservation	North America
JIBBC	2014-05-08	Costa Rica	10.761	-85.335	20	Forest	Conservation	North America
JIBBD	2014-05-15	Costa Rica	10.761	-85.335	20	Forest	Conservation	North America
JIBBE	2014-05-22	Costa Rica	10.761	-85.335	20	Forest	Conservation	North America
JIBBF	2014-05-29	Costa Rica	10.761	-85.335	20	Forest	Conservation	North America
JIBBG	2014-06-05	Costa Rica	10.761	-85.335	20	Forest	Conservation	North America
JIBBH	2014-06-12	Costa Rica	10.761	-85.335	20	Forest	Conservation	North America
JIBBI	2014-06-19	Costa Rica	10.761	-85.335	20	Forest	Conservation	North America
JIBBJ	2014-06-26	Costa Rica	10.761	-85.335	20	Forest	Conservation	North America
JIBBK	2014-07-03	Costa Rica	10.761	-85.335	20	Forest	Conservation	North America
JIBBL	2014-07-10	Costa Rica	10.761	-85.335	20	Forest	Conservation	North America
JIBBM	2014-07-17	Costa Rica	10.761	-85.335	20	Forest	Conservation	North America
JIBBN	2014-07-24	Costa Rica	10.761	-85.335	20	Forest	Conservation	North America
JIBBO	2014-07-31	Costa Rica	10.761	-85.335	20	Forest	Conservation	North America
JIBBP	2014-08-07	Costa Rica	10.761	-85.335	20	Forest	Conservation	North America
JIBBQ	2014-08-14	Costa Rica	10.761	-85.335	20	Forest	Conservation	North America
JIBBR	2014-08-21	Costa Rica	10.761	-85.335	20	Forest	Conservation	North America
JIBBS	2014-08-28	Costa Rica	10.761	-85.335	20	Forest	Conservation	North America
JIBBT	2014-09-04	Costa Rica	10.761	-85.335	20	Forest	Conservation	North America
JIBBU	2014-09-11	Costa Rica	10.761	-85.335	20	Forest	Conservation	North America
JIBBV	2014-09-18	Costa Rica	10.761	-85.335	20	Forest	Conservation	North America
JIBBW	2014-09-25	Costa Rica	10.761	-85.335	20	Forest	Conservation	North America
JIBBX	2014-10-02	Costa Rica	10.761	-85.335	20	Forest	Conservation	North America
JIBBY	2014-10-09	Costa Rica	10.761	-85.335	20	Forest	Conservation	North America
JIBBZ	2014-10-16	Costa Rica	10.761	-85.335	20	Forest	Conservation	North America
JICBD	2013-11-14	Costa Rica	10.761	-85.335	20	Forest	Conservation	North America
JICBE	2013-11-21	Costa Rica	10.761	-85.335	20	Forest	Conservation	North America
JICBF	2013-11-28	Costa Rica	10.761	-85.335	20	Forest	Conservation	North America
JICBG	2013-12-05	Costa Rica	10.761	-85.335	20	Forest	Conservation	North America
JICBH	2013-12-12	Costa Rica	10.761	-85.335	20	Forest	Conservation	North America
JICBI	2013-12-19	Costa Rica	10.761	-85.335	20	Forest	Conservation	North America
JICBJ	2013-12-26	Costa Rica	10.761	-85.335	20	Forest	Conservation	North America
JICBK	2014-01-02	Costa Rica	10.761	-85.335	20	Forest	Conservation	North America
JICBL	2014-01-09	Costa Rica	10.761	-85.335	20	Forest	Conservation	North America
JICBM	2014-01-16	Costa Rica	10.761	-85.335	20	Forest	Conservation	North America
JICBO	2014-01-30	Costa Rica	10.761	-85.335	20	Forest	Conservation	North America
JICBP	2014-02-06	Costa Rica	10.761	-85.335	20	Forest	Conservation	North America
JICBQ	2014-02-13	Costa Rica	10.761	-85.335	20	Forest	Conservation	North America
JICBR	2014-02-20	Costa Rica	10.761	-85.335	20	Forest	Conservation	North America
JICBS	2014-02-27	Costa Rica	10.761	-85.335	20	Forest	Conservation	North America
JICBT	2014-03-06	Costa Rica	10.761	-85.335	20	Forest	Conservation	North America
JICBU	2014-03-13	Costa Rica	10.761	-85.335	20	Forest	Conservation	North America
JICBV	2014-03-20	Costa Rica	10.761	-85.335	20	Forest	Conservation	North America
JICBW	2014-03-27	Costa Rica	10.761	-85.335	20	Forest	Conservation	North America
JICBX	2014-04-03	Costa Rica	10.761	-85.335	20	Forest	Conservation	North America
JICBY	2014-04-10	Costa Rica	10.761	-85.335	20	Forest	Conservation	North America
JICBZ	2014-04-17	Costa Rica	10.761	-85.335	20	Forest	Conservation	North America
JICBA	2013-10-24	Costa Rica	10.761	-85.335	20	Forest	Conservation	North America
JICBB	2013-10-31	Costa Rica	10.761	-85.335	20	Forest	Conservation	North America
JICBC	2013-11-07	Costa Rica	10.761	-85.335	20	Forest	Conservation	North America
JICDA	2013-11-14	Costa Rica	10.763	-85.334	21	Forest	Conservation	North America
JICDB	2013-11-21	Costa Rica	10.763	-85.334	21	Forest	Conservation	North America
JICDC	2013-11-28	Costa Rica	10.763	-85.334	21	Forest	Conservation	North America
JICDD	2013-12-05	Costa Rica	10.763	-85.334	21	Forest	Conservation	North America
JICDE	2013-12-12	Costa Rica	10.763	-85.334	21	Forest	Conservation	North America
JICDF	2013-12-19	Costa Rica	10.763	-85.334	21	Forest	Conservation	North America
JICDG	2013-12-26	Costa Rica	10.763	-85.334	21	Forest	Conservation	North America
JICDH	2014-01-02	Costa Rica	10.763	-85.334	21	Forest	Conservation	North America
JICDI	2014-01-09	Costa Rica	10.763	-85.334	21	Forest	Conservation	North America
JICDJ	2014-01-16	Costa Rica	10.763	-85.334	21	Forest	Conservation	North America
JICDK	2014-01-23	Costa Rica	10.763	-85.334	21	Forest	Conservation	North America
JICDL	2014-01-30	Costa Rica	10.763	-85.334	21	Forest	Conservation	North America
JICDM	2014-02-06	Costa Rica	10.763	-85.334	21	Forest	Conservation	North America
JICDN	2014-02-13	Costa Rica	10.763	-85.334	21	Forest	Conservation	North America
JICDO	2014-02-20	Costa Rica	10.763	-85.334	21	Forest	Conservation	North America
JICDP	2014-02-27	Costa Rica	10.763	-85.334	21	Forest	Conservation	North America
JICDQ	2014-03-06	Costa Rica	10.763	-85.334	21	Forest	Conservation	North America
JICDR	2014-03-13	Costa Rica	10.763	-85.334	21	Forest	Conservation	North America
JICDS	2014-03-20	Costa Rica	10.763	-85.334	21	Forest	Conservation	North America
JICDT	2014-03-27	Costa Rica	10.763	-85.334	21	Forest	Conservation	North America
JICDU	2014-04-03	Costa Rica	10.763	-85.334	21	Forest	Conservation	North America
JICDV	2014-04-10	Costa Rica	10.763	-85.334	21	Forest	Conservation	North America
JICDW	2014-04-17	Costa Rica	10.763	-85.334	21	Forest	Conservation	North America
JICDX	2014-04-24	Costa Rica	10.763	-85.334	21	Forest	Conservation	North America
JICDY	2014-05-01	Costa Rica	10.763	-85.334	21	Forest	Conservation	North America
JICDZ	2014-05-08	Costa Rica	10.763	-85.334	21	Forest	Conservation	North America
JIDDA	2014-05-15	Costa Rica	10.763	-85.334	21	Forest	Conservation	North America
JIDDB	2014-05-22	Costa Rica	10.763	-85.334	21	Forest	Conservation	North America
JIDDC	2014-05-29	Costa Rica	10.763	-85.334	21	Forest	Conservation	North America
JIDDD	2014-06-05	Costa Rica	10.763	-85.334	21	Forest	Conservation	North America
JIDDE	2014-06-12	Costa Rica	10.763	-85.334	21	Forest	Conservation	North America
JIDDF	2014-06-19	Costa Rica	10.763	-85.334	21	Forest	Conservation	North America
JIDDG	2014-06-26	Costa Rica	10.763	-85.334	21	Forest	Conservation	North America
JIDDH	2014-07-03	Costa Rica	10.763	-85.334	21	Forest	Conservation	North America
JIDDI	2014-07-10	Costa Rica	10.763	-85.334	21	Forest	Conservation	North America
JIDDJ	2014-07-17	Costa Rica	10.763	-85.334	21	Forest	Conservation	North America
JIDDK	2014-07-24	Costa Rica	10.763	-85.334	21	Forest	Conservation	North America
JIDDL	2014-07-31	Costa Rica	10.763	-85.334	21	Forest	Conservation	North America
JIDDM	2014-08-07	Costa Rica	10.763	-85.334	21	Forest	Conservation	North America
JIDDN	2014-08-14	Costa Rica	10.763	-85.334	21	Forest	Conservation	North America
JIDDO	2014-08-21	Costa Rica	10.763	-85.334	21	Forest	Conservation	North America
JIDDP	2014-08-28	Costa Rica	10.763	-85.334	21	Forest	Conservation	North America
JIDDQ	2014-09-04	Costa Rica	10.763	-85.334	21	Forest	Conservation	North America
JIDDR	2014-09-11	Costa Rica	10.763	-85.334	21	Forest	Conservation	North America
JIDDS	2014-09-18	Costa Rica	10.763	-85.334	21	Forest	Conservation	North America
JIDDT	2014-09-25	Costa Rica	10.763	-85.334	21	Forest	Conservation	North America
JIDDU	2014-10-02	Costa Rica	10.763	-85.334	21	Forest	Conservation	North America
JIDDV	2014-10-09	Costa Rica	10.763	-85.334	21	Forest	Conservation	North America
JIDDW	2014-10-16	Costa Rica	10.763	-85.334	21	Forest	Conservation	North America
JIDDX	2014-10-23	Costa Rica	10.763	-85.334	21	Forest	Conservation	North America
JIDDY	2014-10-30	Costa Rica	10.763	-85.334	21	Forest	Conservation	North America
JIDDZ	2014-11-06	Costa Rica	10.763	-85.334	21	Forest	Conservation	North America
JCCCC	2014-05-29	Costa Rica	10.763	-85.334	22	Forest	Conservation	North America
JICCE	2013-12-12	Costa Rica	10.763	-85.334	22	Forest	Conservation	North America
JCCCA	2014-05-15	Costa Rica	10.763	-85.334	22	Forest	Conservation	North America
JCCCB	2014-05-22	Costa Rica	10.763	-85.334	22	Forest	Conservation	North America
JCCCD	2014-06-05	Costa Rica	10.763	-85.334	22	Forest	Conservation	North America
JCCCE	2014-06-12	Costa Rica	10.763	-85.334	22	Forest	Conservation	North America
JCCCF	2014-06-19	Costa Rica	10.763	-85.334	22	Forest	Conservation	North America
JCCCG	2014-06-26	Costa Rica	10.763	-85.334	22	Forest	Conservation	North America
JCCCH	2014-07-03	Costa Rica	10.763	-85.334	22	Forest	Conservation	North America
JCCCI	2014-07-10	Costa Rica	10.763	-85.334	22	Forest	Conservation	North America
JCCCJ	2014-07-17	Costa Rica	10.763	-85.334	22	Forest	Conservation	North America
JCCCK	2014-07-24	Costa Rica	10.763	-85.334	22	Forest	Conservation	North America
JCCCL	2014-07-31	Costa Rica	10.763	-85.334	22	Forest	Conservation	North America
JCCCM	2014-08-07	Costa Rica	10.763	-85.334	22	Forest	Conservation	North America
JCCCN	2014-08-14	Costa Rica	10.763	-85.334	22	Forest	Conservation	North America
JCCCO	2014-08-21	Costa Rica	10.763	-85.334	22	Forest	Conservation	North America
JCCCP	2014-08-28	Costa Rica	10.763	-85.334	22	Forest	Conservation	North America
JCCCQ	2014-09-04	Costa Rica	10.763	-85.334	22	Forest	Conservation	North America
JCCCR	2014-09-11	Costa Rica	10.763	-85.334	22	Forest	Conservation	North America
JCCCS	2014-09-18	Costa Rica	10.763	-85.334	22	Forest	Conservation	North America
JCCCT	2014-09-25	Costa Rica	10.763	-85.334	22	Forest	Conservation	North America
JCCCU	2014-10-02	Costa Rica	10.763	-85.334	22	Forest	Conservation	North America
JCCCV	2014-10-09	Costa Rica	10.763	-85.334	22	Forest	Conservation	North America
JCCCW	2014-10-16	Costa Rica	10.763	-85.334	22	Forest	Conservation	North America
JCCCX	2014-10-23	Costa Rica	10.763	-85.334	22	Forest	Conservation	North America
JCCCY	2014-10-30	Costa Rica	10.763	-85.334	22	Forest	Conservation	North America
JCCCZ	2014-11-06	Costa Rica	10.763	-85.334	22	Forest	Conservation	North America
JICCA	2013-11-14	Costa Rica	10.763	-85.334	22	Forest	Conservation	North America
JICCB	2013-11-21	Costa Rica	10.763	-85.334	22	Forest	Conservation	North America
JICCC	2013-11-28	Costa Rica	10.763	-85.334	22	Forest	Conservation	North America
JICCD	2013-12-05	Costa Rica	10.763	-85.334	22	Forest	Conservation	North America
JICCF	2013-12-19	Costa Rica	10.763	-85.334	22	Forest	Conservation	North America
JICCG	2013-12-26	Costa Rica	10.763	-85.334	22	Forest	Conservation	North America
JICCH	2014-01-02	Costa Rica	10.763	-85.334	22	Forest	Conservation	North America
JICCI	2014-01-09	Costa Rica	10.763	-85.334	22	Forest	Conservation	North America
JICCJ	2014-01-16	Costa Rica	10.763	-85.334	22	Forest	Conservation	North America
JICCK	2014-01-23	Costa Rica	10.763	-85.334	22	Forest	Conservation	North America
JICCL	2014-01-30	Costa Rica	10.763	-85.334	22	Forest	Conservation	North America
JICCM	2014-02-06	Costa Rica	10.763	-85.334	22	Forest	Conservation	North America
JICCN	2014-02-13	Costa Rica	10.763	-85.334	22	Forest	Conservation	North America
JICCO	2014-02-20	Costa Rica	10.763	-85.334	22	Forest	Conservation	North America
JICCP	2014-02-27	Costa Rica	10.763	-85.334	22	Forest	Conservation	North America
JICCQ	2014-03-06	Costa Rica	10.763	-85.334	22	Forest	Conservation	North America
JICCR	2014-03-13	Costa Rica	10.763	-85.334	22	Forest	Conservation	North America
JICCS	2014-03-20	Costa Rica	10.763	-85.334	22	Forest	Conservation	North America
JICCT	2014-03-27	Costa Rica	10.763	-85.334	22	Forest	Conservation	North America
JICCU	2014-04-03	Costa Rica	10.763	-85.334	22	Forest	Conservation	North America
JICCV	2014-04-10	Costa Rica	10.763	-85.334	22	Forest	Conservation	North America
JICCW	2014-04-17	Costa Rica	10.763	-85.334	22	Forest	Conservation	North America
JICCX	2014-04-24	Costa Rica	10.763	-85.334	22	Forest	Conservation	North America
JICCY	2014-05-01	Costa Rica	10.763	-85.334	22	Forest	Conservation	North America
JICCZ	2014-05-08	Costa Rica	10.763	-85.334	22	Forest	Conservation	North America
JICGA	2013-11-14	Costa Rica	10.763	-85.335	23	Forest	Conservation	North America
JICGB	2013-11-21	Costa Rica	10.763	-85.335	23	Forest	Conservation	North America
JICGC	2013-11-28	Costa Rica	10.763	-85.335	23	Forest	Conservation	North America
JICGD	2013-12-05	Costa Rica	10.763	-85.335	23	Forest	Conservation	North America
JICGE	2013-12-12	Costa Rica	10.763	-85.335	23	Forest	Conservation	North America
JICGF	2013-12-19	Costa Rica	10.763	-85.335	23	Forest	Conservation	North America
JICGG	2013-12-26	Costa Rica	10.763	-85.335	23	Forest	Conservation	North America
JICGH	2014-01-02	Costa Rica	10.763	-85.335	23	Forest	Conservation	North America
JICGI	2014-01-09	Costa Rica	10.763	-85.335	23	Forest	Conservation	North America
JICGJ	2014-01-16	Costa Rica	10.763	-85.335	23	Forest	Conservation	North America
JICGK	2014-01-23	Costa Rica	10.763	-85.335	23	Forest	Conservation	North America
JICGL	2014-01-30	Costa Rica	10.763	-85.335	23	Forest	Conservation	North America
JICGM	2014-02-06	Costa Rica	10.763	-85.335	23	Forest	Conservation	North America
JICGN	2014-02-13	Costa Rica	10.763	-85.335	23	Forest	Conservation	North America
JICGO	2014-02-20	Costa Rica	10.763	-85.335	23	Forest	Conservation	North America
JICGP	2014-02-27	Costa Rica	10.763	-85.335	23	Forest	Conservation	North America
JICGQ	2014-03-06	Costa Rica	10.763	-85.335	23	Forest	Conservation	North America
JICGR	2014-03-13	Costa Rica	10.763	-85.335	23	Forest	Conservation	North America
JICGS	2014-03-20	Costa Rica	10.763	-85.335	23	Forest	Conservation	North America
JICGT	2014-03-27	Costa Rica	10.763	-85.335	23	Forest	Conservation	North America
JICGU	2014-04-03	Costa Rica	10.763	-85.335	23	Forest	Conservation	North America
JICGV	2014-04-10	Costa Rica	10.763	-85.335	23	Forest	Conservation	North America
JICGW	2014-04-17	Costa Rica	10.763	-85.335	23	Forest	Conservation	North America
JICGX	2014-04-24	Costa Rica	10.763	-85.335	23	Forest	Conservation	North America
JICGY	2014-05-01	Costa Rica	10.763	-85.335	23	Forest	Conservation	North America
JICGZ	2014-05-08	Costa Rica	10.763	-85.335	23	Forest	Conservation	North America
JIGGA	2014-05-15	Costa Rica	10.763	-85.335	23	Forest	Conservation	North America
JIGGB	2014-05-22	Costa Rica	10.763	-85.335	23	Forest	Conservation	North America
JIGGC	2014-05-29	Costa Rica	10.763	-85.335	23	Forest	Conservation	North America
JIGGD	2014-06-05	Costa Rica	10.763	-85.335	23	Forest	Conservation	North America
JIGGE	2014-06-12	Costa Rica	10.763	-85.335	23	Forest	Conservation	North America
JIGGF	2014-06-19	Costa Rica	10.763	-85.335	23	Forest	Conservation	North America
JIGGG	2014-06-26	Costa Rica	10.763	-85.335	23	Forest	Conservation	North America
JIGGH	2014-07-03	Costa Rica	10.763	-85.335	23	Forest	Conservation	North America
JIGGI	2014-07-10	Costa Rica	10.763	-85.335	23	Forest	Conservation	North America
JIGGJ	2014-07-17	Costa Rica	10.763	-85.335	23	Forest	Conservation	North America
JIGGK	2014-07-24	Costa Rica	10.763	-85.335	23	Forest	Conservation	North America
JIGGL	2014-07-31	Costa Rica	10.763	-85.335	23	Forest	Conservation	North America
JIGGM	2014-08-07	Costa Rica	10.763	-85.335	23	Forest	Conservation	North America
JIGGN	2014-08-14	Costa Rica	10.763	-85.335	23	Forest	Conservation	North America
JIGGO	2014-08-21	Costa Rica	10.763	-85.335	23	Forest	Conservation	North America
JIGGP	2014-08-28	Costa Rica	10.763	-85.335	23	Forest	Conservation	North America
JIGGQ	2014-09-04	Costa Rica	10.763	-85.335	23	Forest	Conservation	North America
JIGGR	2014-09-11	Costa Rica	10.763	-85.335	23	Forest	Conservation	North America
JIGGS	2014-09-18	Costa Rica	10.763	-85.335	23	Forest	Conservation	North America
JIGGT	2014-09-25	Costa Rica	10.763	-85.335	23	Forest	Conservation	North America
JIGGU	2014-10-02	Costa Rica	10.763	-85.335	23	Forest	Conservation	North America
JIGGV	2014-10-09	Costa Rica	10.763	-85.335	23	Forest	Conservation	North America
JIGGW	2014-10-16	Costa Rica	10.763	-85.335	23	Forest	Conservation	North America
JIGGX	2014-10-23	Costa Rica	10.763	-85.335	23	Forest	Conservation	North America
JIGGY	2014-10-30	Costa Rica	10.763	-85.335	23	Forest	Conservation	North America
JIGGZ	2014-11-06	Costa Rica	10.763	-85.335	23	Forest	Conservation	North America
JICFL	2013-12-12	Costa Rica	10.764	-85.333	24	Forest	Conservation	North America
JIFFD	2014-04-17	Costa Rica	10.764	-85.333	24	Forest	Conservation	North America
JIFFE	2014-04-24	Costa Rica	10.764	-85.333	24	Forest	Conservation	North America
JICFH	2013-11-14	Costa Rica	10.764	-85.333	24	Forest	Conservation	North America
JICFI	2013-11-21	Costa Rica	10.764	-85.333	24	Forest	Conservation	North America
JICFJ	2013-11-28	Costa Rica	10.764	-85.333	24	Forest	Conservation	North America
JICFK	2013-12-05	Costa Rica	10.764	-85.333	24	Forest	Conservation	North America
JICFM	2013-12-19	Costa Rica	10.764	-85.333	24	Forest	Conservation	North America
JICFN	2013-12-26	Costa Rica	10.764	-85.333	24	Forest	Conservation	North America
JICFO	2014-01-02	Costa Rica	10.764	-85.333	24	Forest	Conservation	North America
JICFP	2014-01-09	Costa Rica	10.764	-85.333	24	Forest	Conservation	North America
JICFQ	2014-01-16	Costa Rica	10.764	-85.333	24	Forest	Conservation	North America
JICFR	2014-01-23	Costa Rica	10.764	-85.333	24	Forest	Conservation	North America
JICFS	2014-01-30	Costa Rica	10.764	-85.333	24	Forest	Conservation	North America
JICFT	2014-02-06	Costa Rica	10.764	-85.333	24	Forest	Conservation	North America
JICFU	2014-02-13	Costa Rica	10.764	-85.333	24	Forest	Conservation	North America
JICFV	2014-02-20	Costa Rica	10.764	-85.333	24	Forest	Conservation	North America
JICFW	2014-02-27	Costa Rica	10.764	-85.333	24	Forest	Conservation	North America
JICFX	2014-03-06	Costa Rica	10.764	-85.333	24	Forest	Conservation	North America
JICFY	2014-03-13	Costa Rica	10.764	-85.333	24	Forest	Conservation	North America
JICFZ	2014-03-20	Costa Rica	10.764	-85.333	24	Forest	Conservation	North America
JIFAA	2014-09-25	Costa Rica	10.764	-85.333	24	Forest	Conservation	North America
JIFAB	2014-10-02	Costa Rica	10.764	-85.333	24	Forest	Conservation	North America
JIFAC	2014-10-09	Costa Rica	10.764	-85.333	24	Forest	Conservation	North America
JIFAD	2014-10-16	Costa Rica	10.764	-85.333	24	Forest	Conservation	North America
JIFAE	2014-10-23	Costa Rica	10.764	-85.333	24	Forest	Conservation	North America
JIFAF	2014-10-30	Costa Rica	10.764	-85.333	24	Forest	Conservation	North America
JIFAG	2014-11-06	Costa Rica	10.764	-85.333	24	Forest	Conservation	North America
JIFFA	2014-03-27	Costa Rica	10.764	-85.333	24	Forest	Conservation	North America
JIFFB	2014-04-03	Costa Rica	10.764	-85.333	24	Forest	Conservation	North America
JIFFC	2014-04-10	Costa Rica	10.764	-85.333	24	Forest	Conservation	North America
JIFFF	2014-05-01	Costa Rica	10.764	-85.333	24	Forest	Conservation	North America
JIFFG	2014-05-08	Costa Rica	10.764	-85.333	24	Forest	Conservation	North America
JIFFH	2014-05-15	Costa Rica	10.764	-85.333	24	Forest	Conservation	North America
JIFFI	2014-05-22	Costa Rica	10.764	-85.333	24	Forest	Conservation	North America
JIFFJ	2014-05-29	Costa Rica	10.764	-85.333	24	Forest	Conservation	North America
JIFFK	2014-06-05	Costa Rica	10.764	-85.333	24	Forest	Conservation	North America
JIFFL	2014-06-12	Costa Rica	10.764	-85.333	24	Forest	Conservation	North America
JIFFM	2014-06-19	Costa Rica	10.764	-85.333	24	Forest	Conservation	North America
JIFFN	2014-06-26	Costa Rica	10.764	-85.333	24	Forest	Conservation	North America
JIFFO	2014-07-03	Costa Rica	10.764	-85.333	24	Forest	Conservation	North America
JIFFP	2014-07-10	Costa Rica	10.764	-85.333	24	Forest	Conservation	North America
JIFFQ	2014-07-17	Costa Rica	10.764	-85.333	24	Forest	Conservation	North America
JIFFR	2014-07-24	Costa Rica	10.764	-85.333	24	Forest	Conservation	North America
JIFFS	2014-07-31	Costa Rica	10.764	-85.333	24	Forest	Conservation	North America
JIFFT	2014-08-07	Costa Rica	10.764	-85.333	24	Forest	Conservation	North America
JIFFU	2014-08-14	Costa Rica	10.764	-85.333	24	Forest	Conservation	North America
JIFFV	2014-08-21	Costa Rica	10.764	-85.333	24	Forest	Conservation	North America
JIFFW	2014-08-28	Costa Rica	10.764	-85.333	24	Forest	Conservation	North America
JIFFX	2014-09-04	Costa Rica	10.764	-85.333	24	Forest	Conservation	North America
JIFFY	2014-09-11	Costa Rica	10.764	-85.333	24	Forest	Conservation	North America
JIFFZ	2014-09-18	Costa Rica	10.764	-85.333	24	Forest	Conservation	North America
JICFA	2013-09-26	Costa Rica	10.764	-85.333	24	Forest	Conservation	North America
JICFB	2013-10-02	Costa Rica	10.764	-85.333	24	Forest	Conservation	North America
JICFC	2013-10-10	Costa Rica	10.764	-85.333	24	Forest	Conservation	North America
JICFD	2013-10-17	Costa Rica	10.764	-85.333	24	Forest	Conservation	North America
JICFE	2013-10-24	Costa Rica	10.764	-85.333	24	Forest	Conservation	North America
JICFF	2013-10-31	Costa Rica	10.764	-85.333	24	Forest	Conservation	North America
JICFG	2013-11-07	Costa Rica	10.764	-85.333	24	Forest	Conservation	North America
GMCII	2012-05-21	Costa Rica	10.764	-85.335	25	Forest	Conservation	North America
GMCRC	2012-06-25	Costa Rica	10.764	-85.335	25	Forest	Conservation	North America
GMCRD	2012-07-02	Costa Rica	10.764	-85.335	25	Forest	Conservation	North America
GMCRG	2012-07-23	Costa Rica	10.764	-85.335	25	Forest	Conservation	North America
GMCRK	2012-04-16	Costa Rica	10.764	-85.335	25	Forest	Conservation	North America
GMCRM	2012-05-14	Costa Rica	10.764	-85.335	25	Forest	Conservation	North America
GMCRW	2012-12-03	Costa Rica	10.764	-85.335	25	Forest	Conservation	North America
GMCRY	2012-12-31	Costa Rica	10.764	-85.335	25	Forest	Conservation	North America
GMCRZ	2013-01-14	Costa Rica	10.764	-85.335	25	Forest	Conservation	North America
GMCUU	2012-12-10	Costa Rica	10.764	-85.335	25	Forest	Conservation	North America
GMCXX	2013-01-21	Costa Rica	10.764	-85.335	25	Forest	Conservation	North America
GMCYY	2013-02-04	Costa Rica	10.764	-85.335	25	Forest	Conservation	North America
GMCAA	2013-01-28	Costa Rica	10.764	-85.335	25	Forest	Conservation	North America
GMCAB	2013-03-11	Costa Rica	10.764	-85.335	25	Forest	Conservation	North America
GMCBB	2013-02-11	Costa Rica	10.764	-85.335	25	Forest	Conservation	North America
GMCCC	2013-02-25	Costa Rica	10.764	-85.335	25	Forest	Conservation	North America
GMCDD	2012-03-26	Costa Rica	10.764	-85.335	25	Forest	Conservation	North America
GMCEE	2012-04-09	Costa Rica	10.764	-85.335	25	Forest	Conservation	North America
GMCFF	2012-04-23	Costa Rica	10.764	-85.335	25	Forest	Conservation	North America
GMCGG	2012-05-07	Costa Rica	10.764	-85.335	25	Forest	Conservation	North America
GMCJJ	2012-06-04	Costa Rica	10.764	-85.335	25	Forest	Conservation	North America
GMCKK	2012-08-06	Costa Rica	10.764	-85.335	25	Forest	Conservation	North America
GMCLL	2012-08-20	Costa Rica	10.764	-85.335	25	Forest	Conservation	North America
GMCMM	2012-09-03	Costa Rica	10.764	-85.335	25	Forest	Conservation	North America
GMCNN	2012-09-17	Costa Rica	10.764	-85.335	25	Forest	Conservation	North America
GMCOO	2012-10-01	Costa Rica	10.764	-85.335	25	Forest	Conservation	North America
GMCPP	2012-10-15	Costa Rica	10.764	-85.335	25	Forest	Conservation	North America
GMCQQ	2012-10-29	Costa Rica	10.764	-85.335	25	Forest	Conservation	North America
GMCRA	2012-06-11	Costa Rica	10.764	-85.335	25	Forest	Conservation	North America
GMCRB	2012-06-18	Costa Rica	10.764	-85.335	25	Forest	Conservation	North America
GMCRE	2012-07-09	Costa Rica	10.764	-85.335	25	Forest	Conservation	North America
GMCRF	2012-07-16	Costa Rica	10.764	-85.335	25	Forest	Conservation	North America
GMCRH	2012-07-30	Costa Rica	10.764	-85.335	25	Forest	Conservation	North America
GMCRI	2012-03-19	Costa Rica	10.764	-85.335	25	Forest	Conservation	North America
GMCRJ	2012-04-02	Costa Rica	10.764	-85.335	25	Forest	Conservation	North America
GMCRL	2012-04-30	Costa Rica	10.764	-85.335	25	Forest	Conservation	North America
GMCRN	2012-05-28	Costa Rica	10.764	-85.335	25	Forest	Conservation	North America
GMCRO	2012-08-13	Costa Rica	10.764	-85.335	25	Forest	Conservation	North America
GMCRP	2012-08-27	Costa Rica	10.764	-85.335	25	Forest	Conservation	North America
GMCRQ	2012-09-10	Costa Rica	10.764	-85.335	25	Forest	Conservation	North America
GMCRR	2012-09-24	Costa Rica	10.764	-85.335	25	Forest	Conservation	North America
GMCRT	2012-10-22	Costa Rica	10.764	-85.335	25	Forest	Conservation	North America
GMCRS	2012-10-08	Costa Rica	10.764	-85.335	25	Forest	Conservation	North America
GMCRU	2012-11-05	Costa Rica	10.764	-85.335	25	Forest	Conservation	North America
GMCRV	2012-11-19	Costa Rica	10.764	-85.335	25	Forest	Conservation	North America
GMCRX	2012-12-17	Costa Rica	10.764	-85.335	25	Forest	Conservation	North America
GMCSS	2012-11-26	Costa Rica	10.764	-85.335	25	Forest	Conservation	North America
GMCTT	2012-11-12	Costa Rica	10.764	-85.335	25	Forest	Conservation	North America
GMCVV	2012-12-24	Costa Rica	10.764	-85.335	25	Forest	Conservation	North America
GMCWW	2013-01-07	Costa Rica	10.764	-85.335	25	Forest	Conservation	North America
GMCZZ	2013-02-18	Costa Rica	10.764	-85.335	25	Forest	Conservation	North America
JIABG	2014-11-06	Costa Rica	10.844	-85.614	26	Forest	Conservation	North America
JIAAA	2014-03-27	Costa Rica	10.844	-85.614	26	Forest	Conservation	North America
JIAAB	2014-04-03	Costa Rica	10.844	-85.614	26	Forest	Conservation	North America
JIAAC	2014-04-10	Costa Rica	10.844	-85.614	26	Forest	Conservation	North America
JIAAD	2014-04-17	Costa Rica	10.844	-85.614	26	Forest	Conservation	North America
JIAAE	2014-04-24	Costa Rica	10.844	-85.614	26	Forest	Conservation	North America
JIAAF	2014-05-01	Costa Rica	10.844	-85.614	26	Forest	Conservation	North America
JIAAG	2014-05-08	Costa Rica	10.844	-85.614	26	Forest	Conservation	North America
JIAAH	2014-05-15	Costa Rica	10.844	-85.614	26	Forest	Conservation	North America
JIAAI	2014-05-22	Costa Rica	10.844	-85.614	26	Forest	Conservation	North America
JIAAJ	2014-05-29	Costa Rica	10.844	-85.614	26	Forest	Conservation	North America
JIAAK	2014-06-05	Costa Rica	10.844	-85.614	26	Forest	Conservation	North America
JIAAL	2014-06-12	Costa Rica	10.844	-85.614	26	Forest	Conservation	North America
JIAAM	2014-06-19	Costa Rica	10.844	-85.614	26	Forest	Conservation	North America
JIAAN	2014-06-26	Costa Rica	10.844	-85.614	26	Forest	Conservation	North America
JIAAO	2014-07-03	Costa Rica	10.844	-85.614	26	Forest	Conservation	North America
JIAAP	2014-07-10	Costa Rica	10.844	-85.614	26	Forest	Conservation	North America
JIAAQ	2014-07-17	Costa Rica	10.844	-85.614	26	Forest	Conservation	North America
JIAAR	2014-07-24	Costa Rica	10.844	-85.614	26	Forest	Conservation	North America
JIAAS	2014-07-31	Costa Rica	10.844	-85.614	26	Forest	Conservation	North America
JIAAT	2014-08-07	Costa Rica	10.844	-85.614	26	Forest	Conservation	North America
JIAAU	2014-08-14	Costa Rica	10.844	-85.614	26	Forest	Conservation	North America
JIAAV	2014-08-21	Costa Rica	10.844	-85.614	26	Forest	Conservation	North America
JIAAW	2014-08-28	Costa Rica	10.844	-85.614	26	Forest	Conservation	North America
JIAAX	2014-09-04	Costa Rica	10.844	-85.614	26	Forest	Conservation	North America
JIAAY	2014-09-11	Costa Rica	10.844	-85.614	26	Forest	Conservation	North America
JIAAZ	2014-09-18	Costa Rica	10.844	-85.614	26	Forest	Conservation	North America
JIABA	2014-09-25	Costa Rica	10.844	-85.614	26	Forest	Conservation	North America
JIABB	2014-10-02	Costa Rica	10.844	-85.614	26	Forest	Conservation	North America
JIABC	2014-10-09	Costa Rica	10.844	-85.614	26	Forest	Conservation	North America
JIABD	2014-10-16	Costa Rica	10.844	-85.614	26	Forest	Conservation	North America
JIABE	2014-10-23	Costa Rica	10.844	-85.614	26	Forest	Conservation	North America
JIABF	2014-10-30	Costa Rica	10.844	-85.614	26	Forest	Conservation	North America
JICAH	2013-11-14	Costa Rica	10.844	-85.614	26	Forest	Conservation	North America
JICAI	2013-11-21	Costa Rica	10.844	-85.614	26	Forest	Conservation	North America
JICAJ	2013-11-28	Costa Rica	10.844	-85.614	26	Forest	Conservation	North America
JICAK	2013-12-05	Costa Rica	10.844	-85.614	26	Forest	Conservation	North America
JICAL	2013-12-12	Costa Rica	10.844	-85.614	26	Forest	Conservation	North America
JICAM	2013-12-19	Costa Rica	10.844	-85.614	26	Forest	Conservation	North America
JICAN	2013-12-26	Costa Rica	10.844	-85.614	26	Forest	Conservation	North America
JICAO	2014-01-02	Costa Rica	10.844	-85.614	26	Forest	Conservation	North America
JICAP	2014-01-09	Costa Rica	10.844	-85.614	26	Forest	Conservation	North America
JICAQ	2014-01-16	Costa Rica	10.844	-85.614	26	Forest	Conservation	North America
JICAR	2014-01-23	Costa Rica	10.844	-85.614	26	Forest	Conservation	North America
JICAS	2014-01-30	Costa Rica	10.844	-85.614	26	Forest	Conservation	North America
JICAT	2014-02-06	Costa Rica	10.844	-85.614	26	Forest	Conservation	North America
JICAU	2014-02-13	Costa Rica	10.844	-85.614	26	Forest	Conservation	North America
JICAV	2014-02-20	Costa Rica	10.844	-85.614	26	Forest	Conservation	North America
JICAW	2014-02-27	Costa Rica	10.844	-85.614	26	Forest	Conservation	North America
JICAX	2014-03-06	Costa Rica	10.844	-85.614	26	Forest	Conservation	North America
JICAY	2014-03-13	Costa Rica	10.844	-85.614	26	Forest	Conservation	North America
JICAZ	2014-03-20	Costa Rica	10.844	-85.614	26	Forest	Conservation	North America
JICAA	2013-09-26	Costa Rica	10.844	-85.614	26	Forest	Conservation	North America
JICAB	2013-10-02	Costa Rica	10.844	-85.614	26	Forest	Conservation	North America
JICAC	2013-10-10	Costa Rica	10.844	-85.614	26	Forest	Conservation	North America
JICAD	2013-10-17	Costa Rica	10.844	-85.614	26	Forest	Conservation	North America
JICAE	2013-10-24	Costa Rica	10.844	-85.614	26	Forest	Conservation	North America
JICAF	2013-10-31	Costa Rica	10.844	-85.614	26	Forest	Conservation	North America
JICAG	2013-11-07	Costa Rica	10.844	-85.614	26	Forest	Conservation	North America
GMAAI	2013-12-02	Costa Rica	10.88	-85.389	27	Forest	Conservation	North America
GMACA	2013-08-19	Costa Rica	10.88	-85.389	27	Forest	Conservation	North America
GMACB	2013-09-02	Costa Rica	10.88	-85.389	27	Forest	Conservation	North America
GMACC	2013-09-16	Costa Rica	10.88	-85.389	27	Forest	Conservation	North America
GMACD	2013-09-30	Costa Rica	10.88	-85.389	27	Forest	Conservation	North America
GMACE	2013-10-14	Costa Rica	10.88	-85.389	27	Forest	Conservation	North America
GMACF	2013-10-28	Costa Rica	10.88	-85.389	27	Forest	Conservation	North America
GMACG	2013-11-11	Costa Rica	10.88	-85.389	27	Forest	Conservation	North America
GMACH	2013-11-25	Costa Rica	10.88	-85.389	27	Forest	Conservation	North America
GMACI	2013-12-09	Costa Rica	10.88	-85.389	27	Forest	Conservation	North America
GMACJ	2013-12-23	Costa Rica	10.88	-85.389	27	Forest	Conservation	North America
GMACK	2014-01-06	Costa Rica	10.88	-85.389	27	Forest	Conservation	North America
GMACL	2014-01-20	Costa Rica	10.88	-85.389	27	Forest	Conservation	North America
GMACM	2014-02-03	Costa Rica	10.88	-85.389	27	Forest	Conservation	North America
GMACN	2014-02-17	Costa Rica	10.88	-85.389	27	Forest	Conservation	North America
GMACO	2014-03-03	Costa Rica	10.88	-85.389	27	Forest	Conservation	North America
GMACP	2014-03-17	Costa Rica	10.88	-85.389	27	Forest	Conservation	North America
GMACQ	2014-03-31	Costa Rica	10.88	-85.389	27	Forest	Conservation	North America
GMACR	2014-04-14	Costa Rica	10.88	-85.389	27	Forest	Conservation	North America
GMACT	2014-04-28	Costa Rica	10.88	-85.389	27	Forest	Conservation	North America
GMACU	2014-05-12	Costa Rica	10.88	-85.389	27	Forest	Conservation	North America
GMACV	2014-05-26	Costa Rica	10.88	-85.389	27	Forest	Conservation	North America
GMACW	2014-06-09	Costa Rica	10.88	-85.389	27	Forest	Conservation	North America
GMACZ	2014-07-21	Costa Rica	10.88	-85.389	27	Forest	Conservation	North America
GMAAA	2014-08-04	Costa Rica	10.88	-85.389	27	Forest	Conservation	North America
GMAAB	2013-08-26	Costa Rica	10.88	-85.389	27	Forest	Conservation	North America
GMAAC	2013-09-09	Costa Rica	10.88	-85.389	27	Forest	Conservation	North America
GMAAD	2013-09-23	Costa Rica	10.88	-85.389	27	Forest	Conservation	North America
GMAAE	2013-10-07	Costa Rica	10.88	-85.389	27	Forest	Conservation	North America
GMAAF	2013-10-21	Costa Rica	10.88	-85.389	27	Forest	Conservation	North America
GMAAG	2013-11-04	Costa Rica	10.88	-85.389	27	Forest	Conservation	North America
GMAAH	2013-11-18	Costa Rica	10.88	-85.389	27	Forest	Conservation	North America
GMAAJ	2013-12-16	Costa Rica	10.88	-85.389	27	Forest	Conservation	North America
GMAAK	2013-12-30	Costa Rica	10.88	-85.389	27	Forest	Conservation	North America
GMAAL	2014-01-13	Costa Rica	10.88	-85.389	27	Forest	Conservation	North America
GMAAM	2014-01-27	Costa Rica	10.88	-85.389	27	Forest	Conservation	North America
GMAAN	2014-02-10	Costa Rica	10.88	-85.389	27	Forest	Conservation	North America
GMAAO	2014-02-24	Costa Rica	10.88	-85.389	27	Forest	Conservation	North America
GMAAP	2014-03-10	Costa Rica	10.88	-85.389	27	Forest	Conservation	North America
GMAAQ	2014-03-24	Costa Rica	10.88	-85.389	27	Forest	Conservation	North America
GMAAR	2014-04-07	Costa Rica	10.88	-85.389	27	Forest	Conservation	North America
GMAAS	2014-04-21	Costa Rica	10.88	-85.389	27	Forest	Conservation	North America
GMAAT	2014-05-05	Costa Rica	10.88	-85.389	27	Forest	Conservation	North America
GMAAU	2014-05-19	Costa Rica	10.88	-85.389	27	Forest	Conservation	North America
GMAAV	2014-06-02	Costa Rica	10.88	-85.389	27	Forest	Conservation	North America
GMAAW	2014-06-16	Costa Rica	10.88	-85.389	27	Forest	Conservation	North America
GMAAX	2014-06-30	Costa Rica	10.88	-85.389	27	Forest	Conservation	North America
GMAAY	2014-07-14	Costa Rica	10.88	-85.389	27	Forest	Conservation	North America
GMAAZ	2014-07-28	Costa Rica	10.88	-85.389	27	Forest	Conservation	North America
GMABA	2014-08-18	Costa Rica	10.88	-85.389	27	Forest	Conservation	North America
GMABB	2014-08-25	Costa Rica	10.88	-85.389	27	Forest	Conservation	North America
GMABC	2014-09-01	Costa Rica	10.88	-85.389	27	Forest	Conservation	North America
GMABD	2014-09-08	Costa Rica	10.88	-85.389	27	Forest	Conservation	North America
GMABE	2014-09-15	Costa Rica	10.88	-85.389	27	Forest	Conservation	North America
GMABF	2014-09-22	Costa Rica	10.88	-85.389	27	Forest	Conservation	North America
GMABG	2014-09-29	Costa Rica	10.88	-85.389	27	Forest	Conservation	North America
GMABH	2014-10-06	Costa Rica	10.88	-85.389	27	Forest	Conservation	North America
GMABI	2014-10-13	Costa Rica	10.88	-85.389	27	Forest	Conservation	North America
GMABJ	2014-10-20	Costa Rica	10.88	-85.389	27	Forest	Conservation	North America
GMABK	2014-10-27	Costa Rica	10.88	-85.389	27	Forest	Conservation	North America
GMABL	2014-11-03	Costa Rica	10.88	-85.389	27	Forest	Conservation	North America
GMABM	2014-11-10	Costa Rica	10.88	-85.389	27	Forest	Conservation	North America
GMABN	2014-11-17	Costa Rica	10.88	-85.389	27	Forest	Conservation	North America
GMABO	2014-11-24	Costa Rica	10.88	-85.389	27	Forest	Conservation	North America
GMABP	2014-12-01	Costa Rica	10.88	-85.389	27	Forest	Conservation	North America
GMABQ	2014-12-08	Costa Rica	10.88	-85.389	27	Forest	Conservation	North America
GMABR	2014-12-15	Costa Rica	10.88	-85.389	27	Forest	Conservation	North America
GMABS	2014-12-22	Costa Rica	10.88	-85.389	27	Forest	Conservation	North America
GMABT	2014-12-29	Costa Rica	10.88	-85.389	27	Forest	Conservation	North America
GMABU	2015-01-05	Costa Rica	10.88	-85.389	27	Forest	Conservation	North America
GMABV	2015-01-12	Costa Rica	10.88	-85.389	27	Forest	Conservation	North America
GMABW	2015-01-19	Costa Rica	10.88	-85.389	27	Forest	Conservation	North America
GMABX	2015-01-26	Costa Rica	10.88	-85.389	27	Forest	Conservation	North America
GMABY	2015-02-02	Costa Rica	10.88	-85.389	27	Forest	Conservation	North America
GMABZ	2015-02-09	Costa Rica	10.88	-85.389	27	Forest	Conservation	North America
GMACX	2014-06-23	Costa Rica	10.88	-85.389	27	Forest	Conservation	North America
GMACY	2014-07-07	Costa Rica	10.88	-85.389	27	Forest	Conservation	North America
GMADA	2015-02-16	Costa Rica	10.88	-85.389	27	Forest	Conservation	North America
GMADB	2015-02-23	Costa Rica	10.88	-85.389	27	Forest	Conservation	North America
GMADC	2015-03-02	Costa Rica	10.88	-85.389	27	Forest	Conservation	North America
GMADD	2015-03-09	Costa Rica	10.88	-85.389	27	Forest	Conservation	North America
GMADE	2015-03-16	Costa Rica	10.88	-85.389	27	Forest	Conservation	North America
GMADF	2015-03-23	Costa Rica	10.88	-85.389	27	Forest	Conservation	North America
GMADG	2015-03-30	Costa Rica	10.88	-85.389	27	Forest	Conservation	North America
GMADH	2015-04-06	Costa Rica	10.88	-85.389	27	Forest	Conservation	North America
GMADI	2015-04-13	Costa Rica	10.88	-85.389	27	Forest	Conservation	North America
GMADJ	2015-04-20	Costa Rica	10.88	-85.389	27	Forest	Conservation	North America
GMADK	2015-04-27	Costa Rica	10.88	-85.389	27	Forest	Conservation	North America
GMADL	2015-05-04	Costa Rica	10.88	-85.389	27	Forest	Conservation	North America
GMADM	2015-05-11	Costa Rica	10.88	-85.389	27	Forest	Conservation	North America
GMADN	2015-05-18	Costa Rica	10.88	-85.389	27	Forest	Conservation	North America
GMADO	2015-05-25	Costa Rica	10.88	-85.389	27	Forest	Conservation	North America
GMADP	2015-06-01	Costa Rica	10.88	-85.389	27	Forest	Conservation	North America
GMADQ	2015-06-08	Costa Rica	10.88	-85.389	27	Forest	Conservation	North America
GMADR	2015-06-15	Costa Rica	10.88	-85.389	27	Forest	Conservation	North America
GMADS	2015-06-22	Costa Rica	10.88	-85.389	27	Forest	Conservation	North America
GMADT	2015-06-29	Costa Rica	10.88	-85.389	27	Forest	Conservation	North America
GMADU	2015-07-06	Costa Rica	10.88	-85.389	27	Forest	Conservation	North America
GMADV	2015-07-13	Costa Rica	10.88	-85.389	27	Forest	Conservation	North America
GMADW	2015-07-20	Costa Rica	10.88	-85.389	27	Forest	Conservation	North America
GMADX	2015-07-27	Costa Rica	10.88	-85.389	27	Forest	Conservation	North America
GMADY	2015-08-03	Costa Rica	10.88	-85.389	27	Forest	Conservation	North America
GMADZ	2015-08-10	Costa Rica	10.88	-85.389	27	Forest	Conservation	North America
GMCAC	2014-08-11	Costa Rica	10.88	-85.389	27	Forest	Conservation	North America
GMHDK	2012-06-22	Honduras	15.489	-88.236	28	Forest	Conservation	North America
GMHDM	2012-07-06	Honduras	15.489	-88.236	28	Forest	Conservation	North America
GMHDN	2012-07-13	Honduras	15.489	-88.236	28	Forest	Conservation	North America
GMHGG	2013-06-30	Honduras	15.489	-88.236	28	Forest	Conservation	North America
GMHGH	2013-07-03	Honduras	15.489	-88.236	28	Forest	Conservation	North America
GMHGI	2013-07-10	Honduras	15.489	-88.236	28	Forest	Conservation	North America
GMHJJ	2014-06-18	Honduras	15.489	-88.236	28	Forest	Conservation	North America
GMHJN	2014-07-17	Honduras	15.489	-88.236	28	Forest	Conservation	North America
GMHMK	2015-06-25	Honduras	15.489	-88.236	28	Forest	Conservation	North America
GMHDJ	2012-06-15	Honduras	15.489	-88.236	28	Forest	Conservation	North America
GMHDL	2012-06-30	Honduras	15.489	-88.236	28	Forest	Conservation	North America
GMHDO	2012-07-20	Honduras	15.489	-88.236	28	Forest	Conservation	North America
GMHDP	2012-07-27	Honduras	15.489	-88.236	28	Forest	Conservation	North America
GMHGJ	2013-07-17	Honduras	15.489	-88.236	28	Forest	Conservation	North America
GMHGK	2013-07-24	Honduras	15.489	-88.236	28	Forest	Conservation	North America
GMHGL	2013-07-31	Honduras	15.489	-88.236	28	Forest	Conservation	North America
GMHJI	2014-06-14	Honduras	15.489	-88.236	28	Forest	Conservation	North America
GMHJK	2014-06-25	Honduras	15.489	-88.236	28	Forest	Conservation	North America
GMHJL	2014-07-02	Honduras	15.489	-88.236	28	Forest	Conservation	North America
GMHJM	2014-07-10	Honduras	15.489	-88.236	28	Forest	Conservation	North America
GMHJO	2014-07-23	Honduras	15.489	-88.236	28	Forest	Conservation	North America
GMHJP	2014-07-29	Honduras	15.489	-88.236	28	Forest	Conservation	North America
GMHMP	2015-07-30	Honduras	15.489	-88.236	28	Forest	Conservation	North America
GMHMN	2015-07-16	Honduras	15.489	-88.236	28	Forest	Conservation	North America
GMHMA	2015-06-11	Honduras	15.489	-88.236	28	Forest	Conservation	North America
GMHMB	2015-06-18	Honduras	15.489	-88.236	28	Forest	Conservation	North America
GMHMC	2015-06-25	Honduras	15.489	-88.236	28	Forest	Conservation	North America
GMHMD	2015-07-02	Honduras	15.489	-88.236	28	Forest	Conservation	North America
GMHME	2015-07-09	Honduras	15.489	-88.236	28	Forest	Conservation	North America
GMHMF	2015-07-16	Honduras	15.489	-88.236	28	Forest	Conservation	North America
GMHMG	2015-07-23	Honduras	15.489	-88.236	28	Forest	Conservation	North America
GMHMH	2015-07-30	Honduras	15.489	-88.236	28	Forest	Conservation	North America
GMHMQ	2015-06-11	Honduras	15.489	-88.236	28	Forest	Conservation	North America
GMHMI	2015-06-11	Honduras	15.489	-88.236	28	Forest	Conservation	North America
GMHMJ	2015-06-18	Honduras	15.489	-88.236	28	Forest	Conservation	North America
GMHML	2015-07-02	Honduras	15.489	-88.236	28	Forest	Conservation	North America
GMHMM	2015-07-09	Honduras	15.489	-88.236	28	Forest	Conservation	North America
GMHMO	2015-07-23	Honduras	15.489	-88.236	28	Forest	Conservation	North America
GMHMR	2015-06-18	Honduras	15.489	-88.236	28	Forest	Conservation	North America
GMHMS	2015-06-25	Honduras	15.489	-88.236	28	Forest	Conservation	North America
GMHMT	2015-07-02	Honduras	15.489	-88.236	28	Forest	Conservation	North America
GMHMU	2015-07-09	Honduras	15.489	-88.236	28	Forest	Conservation	North America
GMHGA	2013-06-27	Honduras	15.494	-88.214	29	Forest	Conservation	North America
GMHGC	2013-07-10	Honduras	15.494	-88.214	29	Forest	Conservation	North America
GMHGE	2013-07-24	Honduras	15.494	-88.214	29	Forest	Conservation	North America
GMHJC	2014-06-25	Honduras	15.494	-88.214	29	Forest	Conservation	North America
GMHJD	2014-07-03	Honduras	15.494	-88.214	29	Forest	Conservation	North America
GMHDA	2012-06-15	Honduras	15.494	-88.214	29	Forest	Conservation	North America
GMHDB	2012-06-22	Honduras	15.494	-88.214	29	Forest	Conservation	North America
GMHDC	2012-06-29	Honduras	15.494	-88.214	29	Forest	Conservation	North America
GMHDD	2012-07-04	Honduras	15.494	-88.214	29	Forest	Conservation	North America
GMHDE	2012-07-13	Honduras	15.494	-88.214	29	Forest	Conservation	North America
GMHDF	2012-07-20	Honduras	15.494	-88.214	29	Forest	Conservation	North America
GMHDG	2012-07-27	Honduras	15.494	-88.214	29	Forest	Conservation	North America
GMHDI	2012-08-03	Honduras	15.494	-88.214	29	Forest	Conservation	North America
GMHGB	2013-07-03	Honduras	15.494	-88.214	29	Forest	Conservation	North America
GMHGD	2013-07-17	Honduras	15.494	-88.214	29	Forest	Conservation	North America
GMHGF	2013-07-31	Honduras	15.494	-88.214	29	Forest	Conservation	North America
GMHJA	2014-06-11	Honduras	15.494	-88.214	29	Forest	Conservation	North America
GMHJB	2014-06-18	Honduras	15.494	-88.214	29	Forest	Conservation	North America
GMHJE	2014-07-09	Honduras	15.494	-88.214	29	Forest	Conservation	North America
GMHJF	2014-07-16	Honduras	15.494	-88.214	29	Forest	Conservation	North America
GMHJG	2014-07-23	Honduras	15.494	-88.214	29	Forest	Conservation	North America
GMHJH	2014-07-30	Honduras	15.494	-88.214	29	Forest	Conservation	North America
GMHLA	2015-06-11	Honduras	15.494	-88.214	29	Forest	Conservation	North America
GMHLB	2015-06-18	Honduras	15.494	-88.214	29	Forest	Conservation	North America
GMHLC	2015-06-25	Honduras	15.494	-88.214	29	Forest	Conservation	North America
GMHLD	2015-07-02	Honduras	15.494	-88.214	29	Forest	Conservation	North America
GMHLE	2015-07-10	Honduras	15.494	-88.214	29	Forest	Conservation	North America
GMHLF	2015-07-17	Honduras	15.494	-88.214	29	Forest	Conservation	North America
GMHLG	2015-07-25	Honduras	15.494	-88.214	29	Forest	Conservation	North America
GMHLH	2015-07-30	Honduras	15.494	-88.214	29	Forest	Conservation	North America
GMHLI	2015-06-11	Honduras	15.494	-88.214	29	Forest	Conservation	North America
GMHLJ	2015-06-18	Honduras	15.494	-88.214	29	Forest	Conservation	North America
GMHLK	2015-06-25	Honduras	15.494	-88.214	29	Forest	Conservation	North America
GMHLL	2015-07-02	Honduras	15.494	-88.214	29	Forest	Conservation	North America
GMHLM	2015-07-10	Honduras	15.494	-88.214	29	Forest	Conservation	North America
GMHLN	2015-07-17	Honduras	15.494	-88.214	29	Forest	Conservation	North America
GMHLO	2015-07-25	Honduras	15.494	-88.214	29	Forest	Conservation	North America
GMHLP	2015-07-30	Honduras	15.494	-88.214	29	Forest	Conservation	North America
GMHLQ	2015-06-11	Honduras	15.494	-88.214	29	Forest	Conservation	North America
GMHLR	2015-06-18	Honduras	15.494	-88.214	29	Forest	Conservation	North America
GMHLS	2015-06-25	Honduras	15.494	-88.214	29	Forest	Conservation	North America
GMHLT	2015-07-02	Honduras	15.494	-88.214	29	Forest	Conservation	North America
GMHLU	2015-07-10	Honduras	15.494	-88.214	29	Forest	Conservation	North America
GMHLV	2015-07-17	Honduras	15.494	-88.214	29	Forest	Conservation	North America
GMHLW	2015-07-25	Honduras	15.494	-88.214	29	Forest	Conservation	North America
GMHLX	2015-07-30	Honduras	15.494	-88.214	29	Forest	Conservation	North America
GMHKC	2014-06-25	Honduras	15.507	-88.234	30	Forest	Conservation	North America
GMHKA	2014-06-14	Honduras	15.507	-88.234	30	Forest	Conservation	North America
GMHKB	2014-06-19	Honduras	15.507	-88.234	30	Forest	Conservation	North America
GMHKD	2014-07-03	Honduras	15.507	-88.234	30	Forest	Conservation	North America
GMHKE	2014-07-10	Honduras	15.507	-88.234	30	Forest	Conservation	North America
GMHKF	2014-07-16	Honduras	15.507	-88.234	30	Forest	Conservation	North America
GMHKG	2014-07-22	Honduras	15.507	-88.234	30	Forest	Conservation	North America
GMHKH	2014-07-31	Honduras	15.507	-88.234	30	Forest	Conservation	North America
GMHNA	2015-06-12	Honduras	15.507	-88.234	30	Forest	Conservation	North America
GMHNB	2015-06-19	Honduras	15.507	-88.234	30	Forest	Conservation	North America
GMHNC	2015-06-27	Honduras	15.507	-88.234	30	Forest	Conservation	North America
GMHND	2015-07-02	Honduras	15.507	-88.234	30	Forest	Conservation	North America
GMHNE	2015-07-10	Honduras	15.507	-88.234	30	Forest	Conservation	North America
GMHNF	2015-07-17	Honduras	15.507	-88.234	30	Forest	Conservation	North America
GMHNG	2015-07-24	Honduras	15.507	-88.234	30	Forest	Conservation	North America
GMHKI	2014-06-26	Honduras	15.531	-88.275	31	Forest	Conservation	North America
GMHKL	2014-07-17	Honduras	15.531	-88.275	31	Forest	Conservation	North America
GMHKJ	2014-07-03	Honduras	15.531	-88.275	31	Forest	Conservation	North America
GMHKK	2014-07-10	Honduras	15.531	-88.275	31	Forest	Conservation	North America
GMHKM	2014-07-21	Honduras	15.531	-88.275	31	Forest	Conservation	North America
GMHKN	2014-07-03	Honduras	15.536	-88.303	32	Forest	Conservation	North America
GMHKO	2014-07-10	Honduras	15.536	-88.303	32	Forest	Conservation	North America
GMHKP	2014-07-16	Honduras	15.536	-88.303	32	Forest	Conservation	North America
GMHKQ	2014-07-24	Honduras	15.536	-88.303	32	Forest	Conservation	North America
GMHKR	2014-06-27	Honduras	15.536	-88.303	32	Forest	Conservation	North America
GMHKS	2014-06-24	Honduras	16.12	-86.883	33	Forest	Conservation	North America
GMHKT	2014-07-01	Honduras	16.12	-86.883	33	Forest	Conservation	North America
GMHKU	2014-07-08	Honduras	16.12	-86.883	33	Forest	Conservation	North America
GMHKV	2014-07-15	Honduras	16.12	-86.883	33	Forest	Conservation	North America
GMHKW	2014-07-22	Honduras	16.12	-86.883	33	Forest	Conservation	North America
GMHKX	2014-07-29	Honduras	16.12	-86.883	33	Forest	Conservation	North America
GMPRA	2015-05-06	United States	18.213	-67.138	34	Forest	Conservation	North America
GMPRB	2015-05-20	United States	18.213	-67.138	34	Forest	Conservation	North America
GMPRC	2015-06-03	United States	18.213	-67.138	34	Forest	Conservation	North America
GMPRD	2015-06-17	United States	18.213	-67.138	34	Forest	Conservation	North America
GMPRE	2015-07-01	United States	18.213	-67.138	34	Forest	Conservation	North America
GMPRF	2015-07-15	United States	18.213	-67.138	34	Forest	Conservation	North America
GMPRG	2015-07-29	United States	18.213	-67.138	34	Forest	Conservation	North America
GMPRH	2015-08-13	United States	18.213	-67.138	34	Forest	Conservation	North America
GMPRI	2015-09-04	United States	18.213	-67.138	34	Forest	Conservation	North America
GMPRJ	2015-09-18	United States	18.213	-67.138	34	Forest	Conservation	North America
GMPRK	2015-10-02	United States	18.213	-67.138	34	Forest	Conservation	North America
GMPRL	2015-10-16	United States	18.213	-67.138	34	Forest	Conservation	North America
GMPRM	2015-11-06	United States	18.213	-67.138	34	Forest	Conservation	North America
GMPRN	2015-12-02	United States	18.213	-67.138	34	Forest	Conservation	North America
GMPRO	2016-01-18	United States	18.213	-67.138	34	Forest	Conservation	North America
GMPRP	2016-02-04	United States	18.213	-67.138	34	Forest	Conservation	North America
GMPRQ	2016-02-25	United States	18.213	-67.138	34	Forest	Conservation	North America
GMPRR	2016-03-10	United States	18.213	-67.138	34	Forest	Conservation	North America
GMPRS	2016-03-31	United States	18.213	-67.138	34	Forest	Conservation	North America
GMPRT	2016-04-21	United States	18.213	-67.138	34	Forest	Conservation	North America
GMPRU	2016-05-05	United States	18.213	-67.138	34	Forest	Conservation	North America
GMMAE	2013-12-06	Mexico	19.496	-105.042	35	Grassland	Conservation	North America
GMMCE	2013-07-05	Mexico	19.496	-105.042	35	Grassland	Conservation	North America
GMMCL	2013-07-26	Mexico	19.496	-105.042	35	Grassland	Conservation	North America
GMMCM	2013-08-02	Mexico	19.496	-105.042	35	Grassland	Conservation	North America
GMMCO	2013-08-16	Mexico	19.496	-105.042	35	Grassland	Conservation	North America
GMMAA	2013-11-08	Mexico	19.496	-105.042	35	Grassland	Conservation	North America
GMMAB	2013-11-15	Mexico	19.496	-105.042	35	Grassland	Conservation	North America
GMMAC	2013-11-22	Mexico	19.496	-105.042	35	Grassland	Conservation	North America
GMMAD	2013-11-29	Mexico	19.496	-105.042	35	Grassland	Conservation	North America
GMMAF	2014-01-06	Mexico	19.496	-105.042	35	Grassland	Conservation	North America
GMMAG	2014-01-10	Mexico	19.496	-105.042	35	Grassland	Conservation	North America
GMMAH	2014-01-17	Mexico	19.496	-105.042	35	Grassland	Conservation	North America
GMMAI	2014-01-24	Mexico	19.496	-105.042	35	Grassland	Conservation	North America
GMMAJ	2014-01-31	Mexico	19.496	-105.042	35	Grassland	Conservation	North America
GMMAK	2014-02-07	Mexico	19.496	-105.042	35	Grassland	Conservation	North America
GMMAL	2014-02-14	Mexico	19.496	-105.042	35	Grassland	Conservation	North America
GMMAM	2014-02-21	Mexico	19.496	-105.042	35	Grassland	Conservation	North America
GMMAN	2014-02-28	Mexico	19.496	-105.042	35	Grassland	Conservation	North America
GMMAO	2014-03-07	Mexico	19.496	-105.042	35	Grassland	Conservation	North America
GMMAQ	2014-03-14	Mexico	19.496	-105.042	35	Grassland	Conservation	North America
GMMCA	2013-05-10	Mexico	19.496	-105.042	35	Grassland	Conservation	North America
GMMCB	2013-05-24	Mexico	19.496	-105.042	35	Grassland	Conservation	North America
GMMCC	2013-06-07	Mexico	19.496	-105.042	35	Grassland	Conservation	North America
GMMCD	2013-06-21	Mexico	19.496	-105.042	35	Grassland	Conservation	North America
GMMCF	2013-07-19	Mexico	19.496	-105.042	35	Grassland	Conservation	North America
GMMCG	2013-05-17	Mexico	19.496	-105.042	35	Grassland	Conservation	North America
GMMCH	2013-05-31	Mexico	19.496	-105.042	35	Grassland	Conservation	North America
GMMCJ	2013-06-28	Mexico	19.496	-105.042	35	Grassland	Conservation	North America
GMMCI	2013-06-14	Mexico	19.496	-105.042	35	Grassland	Conservation	North America
GMMCK	2013-07-12	Mexico	19.496	-105.042	35	Grassland	Conservation	North America
GMMCN	2013-08-09	Mexico	19.496	-105.042	35	Grassland	Conservation	North America
GMMCP	2013-08-23	Mexico	19.496	-105.042	35	Grassland	Conservation	North America
GMMCQ	2013-08-30	Mexico	19.496	-105.042	35	Grassland	Conservation	North America
GMMCR	2013-09-06	Mexico	19.496	-105.042	35	Grassland	Conservation	North America
GMMCS	2013-09-13	Mexico	19.496	-105.042	35	Grassland	Conservation	North America
GMMCT	2013-09-20	Mexico	19.496	-105.042	35	Grassland	Conservation	North America
GMMCU	2013-09-27	Mexico	19.496	-105.042	35	Grassland	Conservation	North America
GMMCV	2013-10-04	Mexico	19.496	-105.042	35	Grassland	Conservation	North America
GMMCW	2013-10-11	Mexico	19.496	-105.042	35	Grassland	Conservation	North America
GMMCX	2013-10-18	Mexico	19.496	-105.042	35	Grassland	Conservation	North America
GMMCY	2013-10-25	Mexico	19.496	-105.042	35	Grassland	Conservation	North America
GMMCZ	2013-11-01	Mexico	19.496	-105.042	35	Grassland	Conservation	North America
GMSUA	2014-04-02	Saudi Arabia	21.795	39.711	36	Mixed habitat	Agricultural	Eurasia
GMSUB	2014-04-09	Saudi Arabia	21.795	39.711	36	Mixed habitat	Agricultural	Eurasia
GMSUC	2014-04-19	Saudi Arabia	21.795	39.711	36	Mixed habitat	Agricultural	Eurasia
GMSUD	2014-04-24	Saudi Arabia	21.795	39.711	36	Mixed habitat	Agricultural	Eurasia
GMSUE	2014-05-01	Saudi Arabia	21.795	39.711	36	Mixed habitat	Agricultural	Eurasia
GMSUF	2014-05-08	Saudi Arabia	21.795	39.711	36	Mixed habitat	Agricultural	Eurasia
GMSUG	2014-05-15	Saudi Arabia	21.795	39.711	36	Mixed habitat	Agricultural	Eurasia
GMSUH	2014-05-22	Saudi Arabia	21.795	39.711	36	Mixed habitat	Agricultural	Eurasia
GMSUI	2014-05-29	Saudi Arabia	21.795	39.711	36	Mixed habitat	Agricultural	Eurasia
GMSUJ	2014-06-05	Saudi Arabia	21.795	39.711	36	Mixed habitat	Agricultural	Eurasia
GMSUK	2014-06-12	Saudi Arabia	21.795	39.711	36	Mixed habitat	Agricultural	Eurasia
GMSUL	2014-06-19	Saudi Arabia	21.795	39.711	36	Mixed habitat	Agricultural	Eurasia
GMSUM	2014-06-26	Saudi Arabia	21.795	39.711	36	Mixed habitat	Agricultural	Eurasia
GMSUN	2014-07-03	Saudi Arabia	21.795	39.711	36	Mixed habitat	Agricultural	Eurasia
GMSUO	2014-11-20	Saudi Arabia	21.795	39.711	36	Mixed habitat	Agricultural	Eurasia
GMSUP	2014-12-18	Saudi Arabia	21.795	39.711	36	Mixed habitat	Agricultural	Eurasia
GMSUQ	2015-01-15	Saudi Arabia	21.795	39.711	36	Mixed habitat	Agricultural	Eurasia
GMSUR	2015-02-12	Saudi Arabia	21.795	39.711	36	Mixed habitat	Agricultural	Eurasia
GMBCA	2014-03-01	Bangladesh	22.468	91.781	37	Mixed habitat	Research	Eurasia
GMBCE	2014-07-01	Bangladesh	22.468	91.781	37	Mixed habitat	Research	Eurasia
GMBCI	2014-10-30	Bangladesh	22.468	91.781	37	Mixed habitat	Research	Eurasia
GMBCK	2014-12-26	Bangladesh	22.468	91.781	37	Mixed habitat	Research	Eurasia
GMBCM	2015-02-20	Bangladesh	22.468	91.781	37	Mixed habitat	Research	Eurasia
GMBCB	2014-04-01	Bangladesh	22.468	91.781	37	Mixed habitat	Research	Eurasia
GMBCC	2014-05-01	Bangladesh	22.468	91.781	37	Mixed habitat	Research	Eurasia
GMBCD	2014-06-01	Bangladesh	22.468	91.781	37	Mixed habitat	Research	Eurasia
GMBCF	2014-08-01	Bangladesh	22.468	91.781	37	Mixed habitat	Research	Eurasia
GMBCG	2014-09-01	Bangladesh	22.468	91.781	37	Mixed habitat	Research	Eurasia
GMBCH	2014-10-01	Bangladesh	22.468	91.781	37	Mixed habitat	Research	Eurasia
GMBCJ	2014-11-29	Bangladesh	22.468	91.781	37	Mixed habitat	Research	Eurasia
GMBCN	2014-07-16	Bangladesh	22.468	91.781	37	Mixed habitat	Research	Eurasia
GMEGB	2013-06-03	Egypt	30.926	29.776	38	Mixed habitat	Agricultural	Africa
GMEGC	2013-06-17	Egypt	30.926	29.776	38	Mixed habitat	Agricultural	Africa
GMEGD	2013-07-01	Egypt	30.926	29.776	38	Mixed habitat	Agricultural	Africa
GMEGE	2013-07-15	Egypt	30.926	29.776	38	Mixed habitat	Agricultural	Africa
GMEGF	2013-07-29	Egypt	30.926	29.776	38	Mixed habitat	Agricultural	Africa
GMEGG	2013-08-12	Egypt	30.926	29.776	38	Mixed habitat	Agricultural	Africa
GMEGH	2013-08-26	Egypt	30.926	29.776	38	Mixed habitat	Agricultural	Africa
GMEGI	2013-09-09	Egypt	30.926	29.776	38	Mixed habitat	Agricultural	Africa
GMEGJ	2013-09-23	Egypt	30.926	29.776	38	Mixed habitat	Agricultural	Africa
GMEGK	2013-05-27	Egypt	30.926	29.776	38	Mixed habitat	Agricultural	Africa
GMEGL	2013-06-10	Egypt	30.926	29.776	38	Mixed habitat	Agricultural	Africa
GMEGM	2013-06-24	Egypt	30.926	29.776	38	Mixed habitat	Agricultural	Africa
GMEGN	2013-07-08	Egypt	30.926	29.776	38	Mixed habitat	Agricultural	Africa
GMEGO	2013-07-22	Egypt	30.926	29.776	38	Mixed habitat	Agricultural	Africa
GMEGP	2013-08-05	Egypt	30.926	29.776	38	Mixed habitat	Agricultural	Africa
GMEGQ	2013-08-19	Egypt	30.926	29.776	38	Mixed habitat	Agricultural	Africa
GMEGR	2013-09-02	Egypt	30.926	29.776	38	Mixed habitat	Agricultural	Africa
GMEGS	2013-09-16	Egypt	30.926	29.776	38	Mixed habitat	Agricultural	Africa
GMEGT	2013-09-30	Egypt	30.926	29.776	38	Mixed habitat	Agricultural	Africa
GMESC	2013-06-19	Egypt	31.204	29.95	39	Urban	Urban	Africa
GMESJ	2013-05-29	Egypt	31.204	29.95	39	Urban	Urban	Africa
GMESA	2013-05-22	Egypt	31.204	29.95	39	Urban	Urban	Africa
GMESB	2013-06-05	Egypt	31.204	29.95	39	Urban	Urban	Africa
GMESD	2013-07-03	Egypt	31.204	29.95	39	Urban	Urban	Africa
GMESE	2013-07-17	Egypt	31.204	29.95	39	Urban	Urban	Africa
GMESF	2013-07-31	Egypt	31.204	29.95	39	Urban	Urban	Africa
GMESG	2013-08-14	Egypt	31.204	29.95	39	Urban	Urban	Africa
GMESH	2013-08-28	Egypt	31.204	29.95	39	Urban	Urban	Africa
GMESI	2013-09-11	Egypt	31.204	29.95	39	Urban	Urban	Africa
GMESK	2013-06-12	Egypt	31.204	29.95	39	Urban	Urban	Africa
GMESL	2013-06-26	Egypt	31.204	29.95	39	Urban	Urban	Africa
GMESM	2013-07-10	Egypt	31.204	29.95	39	Urban	Urban	Africa
GMESN	2013-07-24	Egypt	31.204	29.95	39	Urban	Urban	Africa
GMESO	2013-08-07	Egypt	31.204	29.95	39	Urban	Urban	Africa
GMESP	2013-08-21	Egypt	31.204	29.95	39	Urban	Urban	Africa
GMESQ	2013-09-04	Egypt	31.204	29.95	39	Urban	Urban	Africa
GMRBE	2015-03-13	United States	32.826	-117.134	40	Urban	Urban	North America
GMRMA	2014-02-12	United States	32.826	-117.134	40	Urban	Urban	North America
GMRMC	2014-02-28	United States	32.826	-117.134	40	Urban	Urban	North America
GMRMD	2014-03-07	United States	32.826	-117.134	40	Urban	Urban	North America
GMRMF	2014-03-21	United States	32.826	-117.134	40	Urban	Urban	North America
GMRMH	2014-04-04	United States	32.826	-117.134	40	Urban	Urban	North America
GMRMO	2014-05-23	United States	32.826	-117.134	40	Urban	Urban	North America
GMRMT	2014-07-03	United States	32.826	-117.134	40	Urban	Urban	North America
GMRMU	2014-07-11	United States	32.826	-117.134	40	Urban	Urban	North America
GMRAA	2014-08-22	United States	32.826	-117.134	40	Urban	Urban	North America
GMRAB	2014-08-29	United States	32.826	-117.134	40	Urban	Urban	North America
GMRAC	2014-06-06	United States	32.826	-117.134	40	Urban	Urban	North America
GMRAD	2014-09-05	United States	32.826	-117.134	40	Urban	Urban	North America
GMRAE	2014-09-12	United States	32.826	-117.134	40	Urban	Urban	North America
GMRAF	2014-09-19	United States	32.826	-117.134	40	Urban	Urban	North America
GMRAG	2014-09-26	United States	32.826	-117.134	40	Urban	Urban	North America
GMRAH	2014-10-03	United States	32.826	-117.134	40	Urban	Urban	North America
GMRAI	2014-10-10	United States	32.826	-117.134	40	Urban	Urban	North America
GMRAJ	2014-10-17	United States	32.826	-117.134	40	Urban	Urban	North America
GMRAK	2014-10-24	United States	32.826	-117.134	40	Urban	Urban	North America
GMRAL	2014-10-31	United States	32.826	-117.134	40	Urban	Urban	North America
GMRAM	2014-11-07	United States	32.826	-117.134	40	Urban	Urban	North America
GMRAN	2014-11-14	United States	32.826	-117.134	40	Urban	Urban	North America
GMRAO	2014-11-21	United States	32.826	-117.134	40	Urban	Urban	North America
GMRAP	2014-11-28	United States	32.826	-117.134	40	Urban	Urban	North America
GMRAQ	2014-12-05	United States	32.826	-117.134	40	Urban	Urban	North America
GMRAR	2014-12-12	United States	32.826	-117.134	40	Urban	Urban	North America
GMRAS	2014-12-19	United States	32.826	-117.134	40	Urban	Urban	North America
GMRAT	2014-12-26	United States	32.826	-117.134	40	Urban	Urban	North America
GMRAU	2015-01-02	United States	32.826	-117.134	40	Urban	Urban	North America
GMRAV	2015-01-09	United States	32.826	-117.134	40	Urban	Urban	North America
GMRAW	2015-01-16	United States	32.826	-117.134	40	Urban	Urban	North America
GMRAX	2015-01-23	United States	32.826	-117.134	40	Urban	Urban	North America
GMRAY	2015-01-30	United States	32.826	-117.134	40	Urban	Urban	North America
GMRAZ	2015-02-06	United States	32.826	-117.134	40	Urban	Urban	North America
GMRBA	2015-02-13	United States	32.826	-117.134	40	Urban	Urban	North America
GMRBB	2015-02-20	United States	32.826	-117.134	40	Urban	Urban	North America
GMRBC	2015-02-27	United States	32.826	-117.134	40	Urban	Urban	North America
GMRBD	2015-03-06	United States	32.826	-117.134	40	Urban	Urban	North America
GMRBF	2015-03-20	United States	32.826	-117.134	40	Urban	Urban	North America
GMRBG	2015-03-27	United States	32.826	-117.134	40	Urban	Urban	North America
GMRBH	2015-04-03	United States	32.826	-117.134	40	Urban	Urban	North America
GMRBI	2015-04-10	United States	32.826	-117.134	40	Urban	Urban	North America
GMRBJ	2015-04-17	United States	32.826	-117.134	40	Urban	Urban	North America
GMRBK	2015-04-24	United States	32.826	-117.134	40	Urban	Urban	North America
GMRBL	2015-05-01	United States	32.826	-117.134	40	Urban	Urban	North America
GMRBM	2015-05-08	United States	32.826	-117.134	40	Urban	Urban	North America
GMRBN	2015-05-15	United States	32.826	-117.134	40	Urban	Urban	North America
GMRBO	2015-05-22	United States	32.826	-117.134	40	Urban	Urban	North America
GMRBP	2015-05-29	United States	32.826	-117.134	40	Urban	Urban	North America
GMRBQ	2015-06-05	United States	32.826	-117.134	40	Urban	Urban	North America
GMRBR	2015-06-12	United States	32.826	-117.134	40	Urban	Urban	North America
GMRBS	2015-06-19	United States	32.826	-117.134	40	Urban	Urban	North America
GMRBT	2015-06-26	United States	32.826	-117.134	40	Urban	Urban	North America
GMRBU	2015-07-06	United States	32.826	-117.134	40	Urban	Urban	North America
GMRBV	2015-07-10	United States	32.826	-117.134	40	Urban	Urban	North America
GMRBW	2015-07-17	United States	32.826	-117.134	40	Urban	Urban	North America
GMRBX	2015-07-24	United States	32.826	-117.134	40	Urban	Urban	North America
GMRBY	2015-07-31	United States	32.826	-117.134	40	Urban	Urban	North America
GMRBZ	2015-08-14	United States	32.826	-117.134	40	Urban	Urban	North America
GMRCA	2015-08-21	United States	32.826	-117.134	40	Urban	Urban	North America
GMRCB	2015-08-28	United States	32.826	-117.134	40	Urban	Urban	North America
GMRCD	2015-09-04	United States	32.826	-117.134	40	Urban	Urban	North America
GMRCE	2015-09-11	United States	32.826	-117.134	40	Urban	Urban	North America
GMRCF	2015-09-18	United States	32.826	-117.134	40	Urban	Urban	North America
GMRCG	2015-09-25	United States	32.826	-117.134	40	Urban	Urban	North America
GMRCH	2015-10-02	United States	32.826	-117.134	40	Urban	Urban	North America
GMRCI	2015-10-09	United States	32.826	-117.134	40	Urban	Urban	North America
GMRCJ	2015-10-16	United States	32.826	-117.134	40	Urban	Urban	North America
GMRCK	2015-10-23	United States	32.826	-117.134	40	Urban	Urban	North America
GMRCL	2015-10-30	United States	32.826	-117.134	40	Urban	Urban	North America
GMRCM	2015-11-05	United States	32.826	-117.134	40	Urban	Urban	North America
GMRCN	2015-11-13	United States	32.826	-117.134	40	Urban	Urban	North America
GMRCO	2015-11-20	United States	32.826	-117.134	40	Urban	Urban	North America
GMRCP	2015-11-30	United States	32.826	-117.134	40	Urban	Urban	North America
GMRCQ	2015-12-04	United States	32.826	-117.134	40	Urban	Urban	North America
GMRCR	2015-12-11	United States	32.826	-117.134	40	Urban	Urban	North America
GMRCS	2015-12-23	United States	32.826	-117.134	40	Urban	Urban	North America
GMRCT	2016-01-08	United States	32.826	-117.134	40	Urban	Urban	North America
GMRCU	2016-01-22	United States	32.826	-117.134	40	Urban	Urban	North America
GMRCV	2016-02-05	United States	32.826	-117.134	40	Urban	Urban	North America
GMRCW	2015-12-18	United States	32.826	-117.134	40	Urban	Urban	North America
GMRCX	2015-12-30	United States	32.826	-117.134	40	Urban	Urban	North America
GMRCY	2016-01-14	United States	32.826	-117.134	40	Urban	Urban	North America
GMRCZ	2016-01-29	United States	32.826	-117.134	40	Urban	Urban	North America
GMRMB	2014-02-21	United States	32.826	-117.134	40	Urban	Urban	North America
GMRME	2014-03-14	United States	32.826	-117.134	40	Urban	Urban	North America
GMRMG	2014-03-28	United States	32.826	-117.134	40	Urban	Urban	North America
GMRMI	2014-04-11	United States	32.826	-117.134	40	Urban	Urban	North America
GMRMJ	2014-04-18	United States	32.826	-117.134	40	Urban	Urban	North America
GMRMK	2014-04-25	United States	32.826	-117.134	40	Urban	Urban	North America
GMRML	2014-05-02	United States	32.826	-117.134	40	Urban	Urban	North America
GMRMM	2014-05-09	United States	32.826	-117.134	40	Urban	Urban	North America
GMRMN	2014-05-16	United States	32.826	-117.134	40	Urban	Urban	North America
GMRMP	2014-05-30	United States	32.826	-117.134	40	Urban	Urban	North America
GMRMQ	2014-06-13	United States	32.826	-117.134	40	Urban	Urban	North America
GMRMR	2014-06-20	United States	32.826	-117.134	40	Urban	Urban	North America
GMRMS	2014-06-27	United States	32.826	-117.134	40	Urban	Urban	North America
GMRMV	2014-07-18	United States	32.826	-117.134	40	Urban	Urban	North America
GMRMW	2014-07-25	United States	32.826	-117.134	40	Urban	Urban	North America
GMRMX	2014-08-01	United States	32.826	-117.134	40	Urban	Urban	North America
GMRMY	2014-08-08	United States	32.826	-117.134	40	Urban	Urban	North America
GMRMZ	2014-08-15	United States	32.826	-117.134	40	Urban	Urban	North America
MAMTM	2012-05-10	Pakistan	33.686	73.076	41	Mixed habitat	Conservation	Eurasia
MAMTN	2012-05-21	Pakistan	33.686	73.076	41	Mixed habitat	Conservation	Eurasia
MAMTO	2012-06-03	Pakistan	33.686	73.076	41	Mixed habitat	Conservation	Eurasia
MAMTP	2012-07-09	Pakistan	33.686	73.076	41	Mixed habitat	Conservation	Eurasia
MAMTQ	2012-07-22	Pakistan	33.686	73.076	41	Mixed habitat	Conservation	Eurasia
PMNHJ	2012-10-03	Pakistan	33.686	73.076	41	Mixed habitat	Conservation	Eurasia
MAMTR	2012-08-12	Pakistan	33.686	73.076	41	Mixed habitat	Conservation	Eurasia
MAMTS	2012-09-02	Pakistan	33.686	73.076	41	Mixed habitat	Conservation	Eurasia
MAMTT	2012-09-26	Pakistan	33.686	73.076	41	Mixed habitat	Conservation	Eurasia
MAMTU	2012-10-10	Pakistan	33.686	73.076	41	Mixed habitat	Conservation	Eurasia
MAMTV	2012-10-24	Pakistan	33.686	73.076	41	Mixed habitat	Conservation	Eurasia
MAMTW	2012-11-09	Pakistan	33.686	73.076	41	Mixed habitat	Conservation	Eurasia
MAMTX	2012-11-22	Pakistan	33.686	73.076	41	Mixed habitat	Conservation	Eurasia
MAMTY	2012-12-06	Pakistan	33.686	73.076	41	Mixed habitat	Conservation	Eurasia
PMNHA	2012-05-02	Pakistan	33.686	73.076	41	Mixed habitat	Conservation	Eurasia
PMNHB	2012-05-15	Pakistan	33.686	73.076	41	Mixed habitat	Conservation	Eurasia
PMNHC	2012-05-30	Pakistan	33.686	73.076	41	Mixed habitat	Conservation	Eurasia
PMNHD	2012-06-20	Pakistan	33.686	73.076	41	Mixed habitat	Conservation	Eurasia
PMNHE	2012-06-05	Pakistan	33.686	73.076	41	Mixed habitat	Conservation	Eurasia
PMNHF	2012-07-17	Pakistan	33.686	73.076	41	Mixed habitat	Conservation	Eurasia
PMNHG	2012-08-03	Pakistan	33.686	73.076	41	Mixed habitat	Conservation	Eurasia
PMNHH	2012-08-23	Pakistan	33.686	73.076	41	Mixed habitat	Conservation	Eurasia
PMNHI	2012-09-19	Pakistan	33.686	73.076	41	Mixed habitat	Conservation	Eurasia
PMNHK	2012-10-17	Pakistan	33.686	73.076	41	Mixed habitat	Conservation	Eurasia
PMNHL	2012-10-30	Pakistan	33.686	73.076	41	Mixed habitat	Conservation	Eurasia
PMNHM	2012-11-13	Pakistan	33.686	73.076	41	Mixed habitat	Conservation	Eurasia
PMNHN	2012-11-29	Pakistan	33.686	73.076	41	Mixed habitat	Conservation	Eurasia
GMCHJ	2012-10-05	China	34.088	107.711	42	Forest	Conservation	Eurasia
GMCHQ	2012-08-31	China	34.088	107.711	42	Forest	Conservation	Eurasia
GMCHA	2012-06-01	China	34.088	107.711	42	Forest	Conservation	Eurasia
GMCHB	2012-06-15	China	34.088	107.711	42	Forest	Conservation	Eurasia
GMCHC	2012-06-29	China	34.088	107.711	42	Forest	Conservation	Eurasia
GMCHD	2012-07-13	China	34.088	107.711	42	Forest	Conservation	Eurasia
GMCHE	2012-07-27	China	34.088	107.711	42	Forest	Conservation	Eurasia
GMCHF	2012-08-10	China	34.088	107.711	42	Forest	Conservation	Eurasia
GMCHG	2012-08-24	China	34.088	107.711	42	Forest	Conservation	Eurasia
GMCHH	2012-09-07	China	34.088	107.711	42	Forest	Conservation	Eurasia
GMCHI	2012-09-21	China	34.088	107.711	42	Forest	Conservation	Eurasia
GMCHK	2012-06-08	China	34.088	107.711	42	Forest	Conservation	Eurasia
GMCHL	2012-06-22	China	34.088	107.711	42	Forest	Conservation	Eurasia
GMCHM	2012-07-06	China	34.088	107.711	42	Forest	Conservation	Eurasia
GMCHN	2012-07-20	China	34.088	107.711	42	Forest	Conservation	Eurasia
GMCHO	2012-08-03	China	34.088	107.711	42	Forest	Conservation	Eurasia
GMCHP	2012-08-17	China	34.088	107.711	42	Forest	Conservation	Eurasia
GMCHR	2012-09-14	China	34.088	107.711	42	Forest	Conservation	Eurasia
GMCHS	2012-09-28	China	34.088	107.711	42	Forest	Conservation	Eurasia
GMCHT	2012-10-12	China	34.088	107.711	42	Forest	Conservation	Eurasia
GMGAA	2012-10-16	United States	35.686	-83.499	43	Forest	Conservation	North America
GMGBB	2012-10-23	United States	35.686	-83.499	43	Forest	Conservation	North America
GMGCC	2012-10-30	United States	35.686	-83.499	43	Forest	Conservation	North America
GMGDD	2012-11-06	United States	35.686	-83.499	43	Forest	Conservation	North America
GMGEE	2012-11-13	United States	35.686	-83.499	43	Forest	Conservation	North America
GMGFF	2012-11-20	United States	35.686	-83.499	43	Forest	Conservation	North America
GMGSA	2012-04-17	United States	35.686	-83.499	43	Forest	Conservation	North America
GMGSB	2012-05-01	United States	35.686	-83.499	43	Forest	Conservation	North America
GMGSC	2012-05-15	United States	35.686	-83.499	43	Forest	Conservation	North America
GMGSD	2012-05-29	United States	35.686	-83.499	43	Forest	Conservation	North America
GMGSE	2012-06-12	United States	35.686	-83.499	43	Forest	Conservation	North America
GMGSF	2012-06-26	United States	35.686	-83.499	43	Forest	Conservation	North America
GMGSG	2012-07-10	United States	35.686	-83.499	43	Forest	Conservation	North America
GMGSH	2012-07-24	United States	35.686	-83.499	43	Forest	Conservation	North America
GMGSI	2012-08-07	United States	35.686	-83.499	43	Forest	Conservation	North America
GMGSJ	2012-08-21	United States	35.686	-83.499	43	Forest	Conservation	North America
GMGSK	2012-04-24	United States	35.686	-83.499	43	Forest	Conservation	North America
GMGSL	2012-05-08	United States	35.686	-83.499	43	Forest	Conservation	North America
GMGSM	2012-05-22	United States	35.686	-83.499	43	Forest	Conservation	North America
GMGSN	2012-06-05	United States	35.686	-83.499	43	Forest	Conservation	North America
GMGSO	2012-06-19	United States	35.686	-83.499	43	Forest	Conservation	North America
GMGSP	2012-07-03	United States	35.686	-83.499	43	Forest	Conservation	North America
GMGSQ	2012-07-17	United States	35.686	-83.499	43	Forest	Conservation	North America
GMGSR	2012-07-31	United States	35.686	-83.499	43	Forest	Conservation	North America
GMGST	2012-08-28	United States	35.686	-83.499	43	Forest	Conservation	North America
GMGSU	2012-09-04	United States	35.686	-83.499	43	Forest	Conservation	North America
GMGSV	2012-09-11	United States	35.686	-83.499	43	Forest	Conservation	North America
GMGSW	2012-09-18	United States	35.686	-83.499	43	Forest	Conservation	North America
GMGSX	2012-09-25	United States	35.686	-83.499	43	Forest	Conservation	North America
GMGSY	2012-10-02	United States	35.686	-83.499	43	Forest	Conservation	North America
GMGSZ	2012-10-09	United States	35.686	-83.499	43	Forest	Conservation	North America
GMGSS	2012-08-14	United States	35.686	-83.499	43	Forest	Conservation	North America
GMFRB	2014-04-21	United States	38.892	-78.167	44	Forest	Conservation	North America
GMFRO	2014-04-28	United States	38.892	-78.167	44	Forest	Conservation	North America
GMFRR	2014-06-09	United States	38.892	-78.167	44	Forest	Conservation	North America
GMFRT	2014-07-07	United States	38.892	-78.167	44	Forest	Conservation	North America
GMFRY	2014-09-29	United States	38.892	-78.167	44	Forest	Conservation	North America
GMFAA	2014-11-10	United States	38.892	-78.167	44	Forest	Conservation	North America
GMFAB	2014-11-17	United States	38.892	-78.167	44	Forest	Conservation	North America
GMFAC	2014-11-24	United States	38.892	-78.167	44	Forest	Conservation	North America
GMFAD	2014-12-01	United States	38.892	-78.167	44	Forest	Conservation	North America
GMFAE	2015-01-05	United States	38.892	-78.167	44	Forest	Conservation	North America
GMFAF	2015-03-13	United States	38.892	-78.167	44	Forest	Conservation	North America
GMFAG	2015-03-23	United States	38.892	-78.167	44	Forest	Conservation	North America
GMFAH	2015-03-30	United States	38.892	-78.167	44	Forest	Conservation	North America
GMFAI	2015-04-06	United States	38.892	-78.167	44	Forest	Conservation	North America
GMFRA	2014-04-08	United States	38.892	-78.167	44	Forest	Conservation	North America
GMFRC	2014-05-05	United States	38.892	-78.167	44	Forest	Conservation	North America
GMFRD	2014-05-19	United States	38.892	-78.167	44	Forest	Conservation	North America
GMFRE	2014-06-02	United States	38.892	-78.167	44	Forest	Conservation	North America
GMFRF	2014-06-16	United States	38.892	-78.167	44	Forest	Conservation	North America
GMFRG	2014-06-30	United States	38.892	-78.167	44	Forest	Conservation	North America
GMFRH	2014-07-28	United States	38.892	-78.167	44	Forest	Conservation	North America
GMFRI	2014-08-12	United States	38.892	-78.167	44	Forest	Conservation	North America
GMFRJ	2014-08-25	United States	38.892	-78.167	44	Forest	Conservation	North America
GMFRK	2014-09-08	United States	38.892	-78.167	44	Forest	Conservation	North America
GMFRL	2014-09-22	United States	38.892	-78.167	44	Forest	Conservation	North America
GMFRM	2014-10-25	United States	38.892	-78.167	44	Forest	Conservation	North America
GMFRN	2014-04-14	United States	38.892	-78.167	44	Forest	Conservation	North America
GMFRP	2014-05-12	United States	38.892	-78.167	44	Forest	Conservation	North America
GMFRQ	2014-05-26	United States	38.892	-78.167	44	Forest	Conservation	North America
GMFRS	2014-06-23	United States	38.892	-78.167	44	Forest	Conservation	North America
GMFRU	2014-08-04	United States	38.892	-78.167	44	Forest	Conservation	North America
GMFRV	2014-08-18	United States	38.892	-78.167	44	Forest	Conservation	North America
GMFRW	2014-09-01	United States	38.892	-78.167	44	Forest	Conservation	North America
GMFRX	2014-09-15	United States	38.892	-78.167	44	Forest	Conservation	North America
GMFRZ	2014-11-03	United States	38.892	-78.167	44	Forest	Conservation	North America
CNPPA	2012-05-02	Canada	41.939	-82.516	45	Grassland	Conservation	North America
CNPPB	2012-05-16	Canada	41.939	-82.516	45	Grassland	Conservation	North America
CNPPC	2012-05-30	Canada	41.939	-82.516	45	Grassland	Conservation	North America
CNPPD	2012-06-13	Canada	41.939	-82.516	45	Grassland	Conservation	North America
CNPPE	2012-06-27	Canada	41.939	-82.516	45	Grassland	Conservation	North America
CNPPF	2012-07-11	Canada	41.939	-82.516	45	Grassland	Conservation	North America
CNPPG	2012-07-25	Canada	41.939	-82.516	45	Grassland	Conservation	North America
CNPPH	2012-08-08	Canada	41.939	-82.516	45	Grassland	Conservation	North America
CNPPI	2012-08-22	Canada	41.939	-82.516	45	Grassland	Conservation	North America
CNPPJ	2012-09-05	Canada	41.939	-82.516	45	Grassland	Conservation	North America
GMBUA	2012-05-02	Bulgaria	43.009	23.058	46	Mixed habitat	Residential	Eurasia
GMBUB	2012-06-06	Bulgaria	43.009	23.058	46	Mixed habitat	Residential	Eurasia
GMBUE	2012-07-27	Bulgaria	43.009	23.058	46	Mixed habitat	Residential	Eurasia
GMBUG	2012-09-04	Bulgaria	43.009	23.058	46	Mixed habitat	Residential	Eurasia
GMBUC	2012-06-21	Bulgaria	43.009	23.058	46	Mixed habitat	Residential	Eurasia
GMBUD	2012-07-08	Bulgaria	43.009	23.058	46	Mixed habitat	Residential	Eurasia
GMBUF	2012-08-13	Bulgaria	43.009	23.058	46	Mixed habitat	Residential	Eurasia
RRMFA	2015-04-23	Canada	43.374	-80.365	47	Forest	Conservation	North America
RRMFB	2015-04-29	Canada	43.374	-80.365	47	Forest	Conservation	North America
RRMFC	2015-05-07	Canada	43.374	-80.365	47	Forest	Conservation	North America
RRMFD	2015-05-14	Canada	43.374	-80.365	47	Forest	Conservation	North America
RRMFE	2015-05-21	Canada	43.374	-80.365	47	Forest	Conservation	North America
RRMFG	2015-06-04	Canada	43.374	-80.365	47	Forest	Conservation	North America
RRMFI	2015-06-18	Canada	43.374	-80.365	47	Forest	Conservation	North America
RRMPA	2015-04-23	Canada	43.385	-80.369	48	Grassland	Conservation	North America
RRMPC	2015-05-07	Canada	43.385	-80.369	48	Grassland	Conservation	North America
RRMPB	2015-04-29	Canada	43.385	-80.369	48	Grassland	Conservation	North America
RRMPD	2015-05-14	Canada	43.385	-80.369	48	Grassland	Conservation	North America
RRMPE	2015-05-21	Canada	43.385	-80.369	48	Grassland	Conservation	North America
RRMPG	2015-06-04	Canada	43.385	-80.369	48	Grassland	Conservation	North America
GMRSQ	2015-06-11	Russia	43.486	131.975	49	Mixed habitat	Residential	Eurasia
GMRSU	2015-07-11	Russia	43.486	131.975	49	Mixed habitat	Residential	Eurasia
GMRUE	2015-09-19	Russia	43.486	131.975	49	Mixed habitat	Residential	Eurasia
GMRSC	2014-07-01	Russia	43.486	131.975	49	Mixed habitat	Residential	Eurasia
GMRSD	2014-07-07	Russia	43.486	131.975	49	Mixed habitat	Residential	Eurasia
GMRSE	2014-07-13	Russia	43.486	131.975	49	Mixed habitat	Residential	Eurasia
GMRSF	2014-07-21	Russia	43.486	131.975	49	Mixed habitat	Residential	Eurasia
GMRSG	2014-07-26	Russia	43.486	131.975	49	Mixed habitat	Residential	Eurasia
GMRSH	2014-08-01	Russia	43.486	131.975	49	Mixed habitat	Residential	Eurasia
GMRSI	2014-08-10	Russia	43.486	131.975	49	Mixed habitat	Residential	Eurasia
GMRSJ	2014-08-17	Russia	43.486	131.975	49	Mixed habitat	Residential	Eurasia
GMRSK	2014-08-24	Russia	43.486	131.975	49	Mixed habitat	Residential	Eurasia
GMRSL	2014-09-02	Russia	43.486	131.975	49	Mixed habitat	Residential	Eurasia
GMRSM	2014-09-09	Russia	43.486	131.975	49	Mixed habitat	Residential	Eurasia
GMRSN	2014-09-16	Russia	43.486	131.975	49	Mixed habitat	Residential	Eurasia
GMRSO	2014-09-21	Russia	43.486	131.975	49	Mixed habitat	Residential	Eurasia
GMRSP	2014-09-27	Russia	43.486	131.975	49	Mixed habitat	Residential	Eurasia
GMRSR	2015-06-18	Russia	43.486	131.975	49	Mixed habitat	Residential	Eurasia
GMRSS	2015-06-26	Russia	43.486	131.975	49	Mixed habitat	Residential	Eurasia
GMRST	2015-07-03	Russia	43.486	131.975	49	Mixed habitat	Residential	Eurasia
GMRSV	2015-07-18	Russia	43.486	131.975	49	Mixed habitat	Residential	Eurasia
GMRSW	2015-07-25	Russia	43.486	131.975	49	Mixed habitat	Residential	Eurasia
GMRSX	2015-08-01	Russia	43.486	131.975	49	Mixed habitat	Residential	Eurasia
GMRSY	2015-08-08	Russia	43.486	131.975	49	Mixed habitat	Residential	Eurasia
GMRSZ	2015-08-15	Russia	43.486	131.975	49	Mixed habitat	Residential	Eurasia
GMRUA	2015-08-22	Russia	43.486	131.975	49	Mixed habitat	Residential	Eurasia
GMRUB	2015-08-30	Russia	43.486	131.975	49	Mixed habitat	Residential	Eurasia
GMRUC	2015-09-05	Russia	43.486	131.975	49	Mixed habitat	Residential	Eurasia
GMRUD	2015-09-12	Russia	43.486	131.975	49	Mixed habitat	Residential	Eurasia
GMRUF	2015-09-25	Russia	43.486	131.975	49	Mixed habitat	Residential	Eurasia
AGAKA	2015-04-23	Canada	43.519	-80.171	50	Mixed habitat	Agricultural	North America
AGAKB	2015-05-01	Canada	43.519	-80.171	50	Mixed habitat	Agricultural	North America
AGAKC	2015-05-08	Canada	43.519	-80.171	50	Mixed habitat	Agricultural	North America
AGAKD	2015-05-14	Canada	43.519	-80.171	50	Mixed habitat	Agricultural	North America
AGAKE	2015-05-22	Canada	43.519	-80.171	50	Mixed habitat	Agricultural	North America
AGAKF	2015-05-29	Canada	43.519	-80.171	50	Mixed habitat	Agricultural	North America
AGAKG	2015-06-05	Canada	43.519	-80.171	50	Mixed habitat	Agricultural	North America
AGAKH	2015-06-12	Canada	43.519	-80.171	50	Mixed habitat	Agricultural	North America
AGAKI	2015-06-19	Canada	43.519	-80.171	50	Mixed habitat	Agricultural	North America
AGAKJ	2015-06-26	Canada	43.519	-80.171	50	Mixed habitat	Agricultural	North America
AGAKK	2015-07-03	Canada	43.519	-80.171	50	Mixed habitat	Agricultural	North America
AGAKL	2015-07-09	Canada	43.519	-80.171	50	Mixed habitat	Agricultural	North America
AGAKM	2015-07-17	Canada	43.519	-80.171	50	Mixed habitat	Agricultural	North America
AGAKN	2015-07-24	Canada	43.519	-80.171	50	Mixed habitat	Agricultural	North America
AGAKO	2015-07-31	Canada	43.519	-80.171	50	Mixed habitat	Agricultural	North America
AGAKP	2015-08-06	Canada	43.519	-80.171	50	Mixed habitat	Agricultural	North America
AGAKQ	2015-08-14	Canada	43.519	-80.171	50	Mixed habitat	Agricultural	North America
AGAKR	2015-08-24	Canada	43.519	-80.171	50	Mixed habitat	Agricultural	North America
AGAKT	2015-08-28	Canada	43.519	-80.171	50	Mixed habitat	Agricultural	North America
AGAKS	2015-09-03	Canada	43.519	-80.171	50	Mixed habitat	Agricultural	North America
MBIOP	2013-10-10	Canada	43.528	-80.229	51	Urban	Urban	North America
MBIOA	2013-04-04	Canada	43.528	-80.229	51	Urban	Urban	North America
MBIOB	2013-05-09	Canada	43.528	-80.229	51	Urban	Urban	North America
MBIOC	2013-05-23	Canada	43.528	-80.229	51	Urban	Urban	North America
MBIOD	2013-06-06	Canada	43.528	-80.229	51	Urban	Urban	North America
MBIOE	2013-06-20	Canada	43.528	-80.229	51	Urban	Urban	North America
MBIOJ	2013-08-29	Canada	43.528	-80.229	51	Urban	Urban	North America
MBIOF	2013-07-04	Canada	43.528	-80.229	51	Urban	Urban	North America
MBIOK	2013-09-12	Canada	43.528	-80.229	51	Urban	Urban	North America
MBIOG	2013-07-18	Canada	43.528	-80.229	51	Urban	Urban	North America
MBIOH	2013-08-01	Canada	43.528	-80.229	51	Urban	Urban	North America
MBIOI	2013-08-15	Canada	43.528	-80.229	51	Urban	Urban	North America
MBIOL	2013-09-23	Canada	43.528	-80.229	51	Urban	Urban	North America
MBION	2013-09-30	Canada	43.528	-80.229	51	Urban	Urban	North America
MBIOO	2013-04-22	Canada	43.528	-80.229	51	Urban	Urban	North America
MBIOQ	2013-10-24	Canada	43.528	-80.229	51	Urban	Urban	North America
HEAPR	2010-04-05	Canada	43.537	-80.134	52	Mixed habitat	Residential	North America
HEAUG	2010-08-02	Canada	43.537	-80.134	52	Mixed habitat	Residential	North America
HEJUL	2010-07-03	Canada	43.537	-80.134	52	Mixed habitat	Residential	North America
HEMAY	2010-05-02	Canada	43.537	-80.134	52	Mixed habitat	Residential	North America
HENOV	2010-11-20	Canada	43.537	-80.134	52	Mixed habitat	Residential	North America
HEOCT	2010-10-24	Canada	43.537	-80.134	52	Mixed habitat	Residential	North America
HESEP	2010-09-05	Canada	43.537	-80.134	52	Mixed habitat	Residential	North America
PAAPR	2010-04-10	Canada	43.537	-80.134	52	Mixed habitat	Residential	North America
PAAUG	2010-08-08	Canada	43.537	-80.134	52	Mixed habitat	Residential	North America
PAJUL	2010-07-10	Canada	43.537	-80.134	52	Mixed habitat	Residential	North America
PAJUN	2010-06-12	Canada	43.537	-80.134	52	Mixed habitat	Residential	North America
PAMAY	2010-05-09	Canada	43.537	-80.134	52	Mixed habitat	Residential	North America
PANOV	2010-11-14	Canada	43.537	-80.134	52	Mixed habitat	Residential	North America
PAOCT	2010-10-18	Canada	43.537	-80.134	52	Mixed habitat	Residential	North America
PASEP	2010-09-12	Canada	43.537	-80.134	52	Mixed habitat	Residential	North America
PHAPR	2010-04-18	Canada	43.537	-80.134	52	Mixed habitat	Residential	North America
PHAUG	2010-08-15	Canada	43.537	-80.134	52	Mixed habitat	Residential	North America
PHJUN	2010-06-19	Canada	43.537	-80.134	52	Mixed habitat	Residential	North America
PHNOV	2010-11-07	Canada	43.537	-80.134	52	Mixed habitat	Residential	North America
PHOCT	2010-10-11	Canada	43.537	-80.134	52	Mixed habitat	Residential	North America
PHJUL	2010-07-18	Canada	43.537	-80.134	52	Mixed habitat	Residential	North America
PHSEP	2010-09-19	Canada	43.537	-80.134	52	Mixed habitat	Residential	North America
PHMAL	2010-05-15	Canada	43.537	-80.134	52	Mixed habitat	Residential	North America
PHMTV	2010-06-05	Canada	43.537	-80.134	52	Mixed habitat	Residential	North America
POTTA	2014-06-05	Canada	43.619	-79.341	53	Forest	Conservation	North America
POTTB	2014-07-03	Canada	43.619	-79.341	53	Forest	Conservation	North America
POTTC	2014-07-31	Canada	43.619	-79.341	53	Forest	Conservation	North America
POTTD	2014-08-28	Canada	43.619	-79.341	53	Forest	Conservation	North America
CNRGA	2014-05-26	Canada	43.822	-79.19	55	Forest	Conservation	North America
CNRGB	2014-06-10	Canada	43.822	-79.19	55	Forest	Conservation	North America
CNRGC	2014-06-24	Canada	43.822	-79.19	55	Forest	Conservation	North America
CNRGD	2014-07-08	Canada	43.822	-79.19	55	Forest	Conservation	North America
CNRGE	2014-07-22	Canada	43.822	-79.19	55	Forest	Conservation	North America
CNRGF	2014-08-05	Canada	43.822	-79.19	55	Forest	Conservation	North America
CNRGG	2014-08-19	Canada	43.822	-79.19	55	Forest	Conservation	North America
CNRGH	2014-09-02	Canada	43.822	-79.19	55	Forest	Conservation	North America
CNRGI	2014-09-16	Canada	43.822	-79.19	55	Forest	Conservation	North America
CNRGJ	2014-09-30	Canada	43.822	-79.19	55	Forest	Conservation	North America
CNRGK	2014-06-03	Canada	43.822	-79.19	55	Forest	Conservation	North America
CNRGL	2014-06-17	Canada	43.822	-79.19	55	Forest	Conservation	North America
CNRGM	2014-07-01	Canada	43.822	-79.19	55	Forest	Conservation	North America
CNRGN	2014-07-15	Canada	43.822	-79.19	55	Forest	Conservation	North America
CNRGO	2014-07-29	Canada	43.822	-79.19	55	Forest	Conservation	North America
CNRGP	2014-08-12	Canada	43.822	-79.19	55	Forest	Conservation	North America
CNRGQ	2014-08-26	Canada	43.822	-79.19	55	Forest	Conservation	North America
CNRGR	2014-09-09	Canada	43.822	-79.19	55	Forest	Conservation	North America
CNRGS	2014-09-23	Canada	43.822	-79.19	55	Forest	Conservation	North America
CNRGT	2014-10-07	Canada	43.822	-79.19	55	Forest	Conservation	North America
CNROA	2013-04-22	Canada	43.822	-79.19	55	Forest	Conservation	North America
CNROB	2013-05-03	Canada	43.822	-79.19	55	Forest	Conservation	North America
CNROC	2013-05-21	Canada	43.822	-79.19	55	Forest	Conservation	North America
CNROD	2013-06-04	Canada	43.822	-79.19	55	Forest	Conservation	North America
CNROE	2013-06-18	Canada	43.822	-79.19	55	Forest	Conservation	North America
CNROF	2013-07-02	Canada	43.822	-79.19	55	Forest	Conservation	North America
CNROG	2013-07-16	Canada	43.822	-79.19	55	Forest	Conservation	North America
CNROH	2013-07-30	Canada	43.822	-79.19	55	Forest	Conservation	North America
CNROI	2013-08-13	Canada	43.822	-79.19	55	Forest	Conservation	North America
CNROJ	2013-08-27	Canada	43.822	-79.19	55	Forest	Conservation	North America
CNROK	2013-04-29	Canada	43.822	-79.19	55	Forest	Conservation	North America
CNROL	2013-05-14	Canada	43.822	-79.19	55	Forest	Conservation	North America
CNROM	2013-05-28	Canada	43.822	-79.19	55	Forest	Conservation	North America
CNRON	2013-06-11	Canada	43.822	-79.19	55	Forest	Conservation	North America
CNROO	2013-06-25	Canada	43.822	-79.19	55	Forest	Conservation	North America
CNROP	2013-07-09	Canada	43.822	-79.19	55	Forest	Conservation	North America
CNROQ	2013-07-23	Canada	43.822	-79.19	55	Forest	Conservation	North America
CNROR	2013-08-08	Canada	43.822	-79.19	55	Forest	Conservation	North America
CNROS	2013-08-20	Canada	43.822	-79.19	55	Forest	Conservation	North America
CNROT	2013-09-03	Canada	43.822	-79.19	55	Forest	Conservation	North America
CNSIA	2014-06-17	Canada	43.933	-60.008	56	Grassland	Conservation	North America
CNSIB	2014-07-01	Canada	43.933	-60.008	56	Grassland	Conservation	North America
CNSIC	2014-07-14	Canada	43.933	-60.008	56	Grassland	Conservation	North America
CNSID	2014-07-28	Canada	43.933	-60.008	56	Grassland	Conservation	North America
CNSIE	2014-08-11	Canada	43.933	-60.008	56	Grassland	Conservation	North America
CNSIF	2014-08-25	Canada	43.933	-60.008	56	Grassland	Conservation	North America
CNKJA	2013-05-10	Canada	44.407	-65.246	57	Forest	Conservation	North America
CNKJB	2013-05-27	Canada	44.407	-65.246	57	Forest	Conservation	North America
CNKJC	2013-06-06	Canada	44.407	-65.246	57	Forest	Conservation	North America
CNKJD	2013-06-20	Canada	44.407	-65.246	57	Forest	Conservation	North America
CNKJE	2013-07-05	Canada	44.407	-65.246	57	Forest	Conservation	North America
CNKJF	2013-07-18	Canada	44.407	-65.246	57	Forest	Conservation	North America
CNKJG	2013-08-01	Canada	44.407	-65.246	57	Forest	Conservation	North America
CNKJH	2013-08-22	Canada	44.407	-65.246	57	Forest	Conservation	North America
CNKJI	2013-09-09	Canada	44.407	-65.246	57	Forest	Conservation	North America
CNKJJ	2013-05-17	Canada	44.407	-65.246	57	Forest	Conservation	North America
CNKJK	2013-05-31	Canada	44.407	-65.246	57	Forest	Conservation	North America
CNKJL	2013-06-13	Canada	44.407	-65.246	57	Forest	Conservation	North America
CNKJM	2013-06-27	Canada	44.407	-65.246	57	Forest	Conservation	North America
CNKJN	2013-07-11	Canada	44.407	-65.246	57	Forest	Conservation	North America
CNKJO	2013-07-25	Canada	44.407	-65.246	57	Forest	Conservation	North America
CNKJP	2013-08-08	Canada	44.407	-65.246	57	Forest	Conservation	North America
CNKJQ	2013-08-29	Canada	44.407	-65.246	57	Forest	Conservation	North America
CNKJR	2013-09-16	Canada	44.407	-65.246	57	Forest	Conservation	North America
CNTIA	2014-05-07	Canada	44.453	-75.865	58	Wetland	Conservation	North America
CNTIB	2014-05-21	Canada	44.453	-75.865	58	Wetland	Conservation	North America
CNTIC	2014-06-04	Canada	44.453	-75.865	58	Wetland	Conservation	North America
CNTID	2014-06-18	Canada	44.453	-75.865	58	Wetland	Conservation	North America
CNTIE	2014-07-02	Canada	44.453	-75.865	58	Wetland	Conservation	North America
CNTIF	2014-07-16	Canada	44.453	-75.865	58	Wetland	Conservation	North America
CNTIG	2014-07-30	Canada	44.453	-75.865	58	Wetland	Conservation	North America
CNTIH	2014-08-13	Canada	44.453	-75.865	58	Wetland	Conservation	North America
CNTII	2014-09-12	Canada	44.453	-75.865	58	Wetland	Conservation	North America
CNTIJ	2014-10-06	Canada	44.453	-75.865	58	Wetland	Conservation	North America
CNSLA	2012-04-26	Canada	44.475	-75.865	59	Forest	Conservation	North America
CNSLB	2012-05-11	Canada	44.475	-75.865	59	Forest	Conservation	North America
CNSLC	2012-05-25	Canada	44.475	-75.865	59	Forest	Conservation	North America
CNSLD	2012-06-08	Canada	44.475	-75.865	59	Forest	Conservation	North America
CNSLE	2012-06-22	Canada	44.475	-75.865	59	Forest	Conservation	North America
CNSLF	2012-07-07	Canada	44.475	-75.865	59	Forest	Conservation	North America
CNSLG	2012-07-20	Canada	44.475	-75.865	59	Forest	Conservation	North America
CNSLH	2012-08-03	Canada	44.475	-75.865	59	Forest	Conservation	North America
CNSLI	2012-08-17	Canada	44.475	-75.865	59	Forest	Conservation	North America
CNSLJ	2012-08-31	Canada	44.475	-75.865	59	Forest	Conservation	North America
CNSLK	2012-09-14	Canada	44.475	-75.865	59	Forest	Conservation	North America
CNSLL	2012-05-04	Canada	44.475	-75.865	59	Forest	Conservation	North America
CNSLM	2012-05-18	Canada	44.475	-75.865	59	Forest	Conservation	North America
CNSLN	2012-06-01	Canada	44.475	-75.865	59	Forest	Conservation	North America
CNSLO	2012-06-15	Canada	44.475	-75.865	59	Forest	Conservation	North America
CNSLP	2012-06-29	Canada	44.475	-75.865	59	Forest	Conservation	North America
CNSLQ	2012-07-13	Canada	44.475	-75.865	59	Forest	Conservation	North America
CNSLR	2012-07-30	Canada	44.475	-75.865	59	Forest	Conservation	North America
CNSLS	2012-08-10	Canada	44.475	-75.865	59	Forest	Conservation	North America
CNSLT	2012-08-27	Canada	44.475	-75.865	59	Forest	Conservation	North America
CNSLU	2012-09-07	Canada	44.475	-75.865	59	Forest	Conservation	North America
HPPPA	2013-05-20	Canada	44.623	-63.569	60	Mixed habitat	Conservation	North America
HPPPB	2013-06-01	Canada	44.623	-63.569	60	Mixed habitat	Conservation	North America
HPPPC	2013-06-14	Canada	44.623	-63.569	60	Mixed habitat	Conservation	North America
HPPPD	2013-06-29	Canada	44.623	-63.569	60	Mixed habitat	Conservation	North America
HPPPE	2013-07-13	Canada	44.623	-63.569	60	Mixed habitat	Conservation	North America
HPPPF	2013-05-25	Canada	44.623	-63.569	60	Mixed habitat	Conservation	North America
HPPPG	2013-06-08	Canada	44.623	-63.569	60	Mixed habitat	Conservation	North America
HPPPH	2013-06-22	Canada	44.623	-63.569	60	Mixed habitat	Conservation	North America
HPPPI	2013-07-06	Canada	44.623	-63.569	60	Mixed habitat	Conservation	North America
HPPPJ	2013-07-20	Canada	44.623	-63.569	60	Mixed habitat	Conservation	North America
HPPPK	2013-07-27	Canada	44.623	-63.569	60	Mixed habitat	Conservation	North America
HPPPL	2013-08-03	Canada	44.623	-63.569	60	Mixed habitat	Conservation	North America
HPPPM	2013-08-10	Canada	44.623	-63.569	60	Mixed habitat	Conservation	North America
HPPPN	2013-08-17	Canada	44.623	-63.569	60	Mixed habitat	Conservation	North America
HPPPO	2013-08-24	Canada	44.623	-63.569	60	Mixed habitat	Conservation	North America
HPPPP	2013-08-31	Canada	44.623	-63.569	60	Mixed habitat	Conservation	North America
HPPPQ	2013-09-07	Canada	44.623	-63.569	60	Mixed habitat	Conservation	North America
HPPPR	2013-09-14	Canada	44.623	-63.569	60	Mixed habitat	Conservation	North America
HPPPS	2013-09-21	Canada	44.623	-63.569	60	Mixed habitat	Conservation	North America
CNGBA	2013-04-22	Canada	44.742	-79.85	61	Wetland	Conservation	North America
CNGBB	2013-05-06	Canada	44.742	-79.85	61	Wetland	Conservation	North America
CNGBC	2013-05-23	Canada	44.742	-79.85	61	Wetland	Conservation	North America
CNGBD	2013-06-04	Canada	44.742	-79.85	61	Wetland	Conservation	North America
CNGBE	2013-06-18	Canada	44.742	-79.85	61	Wetland	Conservation	North America
CNGBF	2013-07-30	Canada	44.742	-79.85	61	Wetland	Conservation	North America
CNGBG	2013-08-19	Canada	44.742	-79.85	61	Wetland	Conservation	North America
CNGBH	2013-09-03	Canada	44.742	-79.85	61	Wetland	Conservation	North America
CNGBI	2013-04-28	Canada	44.742	-79.85	61	Wetland	Conservation	North America
CNGBJ	2013-05-12	Canada	44.742	-79.85	61	Wetland	Conservation	North America
CNGBK	2013-05-28	Canada	44.742	-79.85	61	Wetland	Conservation	North America
CNGBL	2013-06-11	Canada	44.742	-79.85	61	Wetland	Conservation	North America
CNGBM	2013-06-26	Canada	44.742	-79.85	61	Wetland	Conservation	North America
CNGBN	2013-08-06	Canada	44.742	-79.85	61	Wetland	Conservation	North America
CNGBO	2013-08-27	Canada	44.742	-79.85	61	Wetland	Conservation	North America
CNBPA	2012-05-03	Canada	45.258	-81.655	62	Forest	Conservation	North America
CNBPB	2012-05-17	Canada	45.258	-81.655	62	Forest	Conservation	North America
CNBPC	2012-05-31	Canada	45.258	-81.655	62	Forest	Conservation	North America
CNBPD	2012-06-14	Canada	45.258	-81.655	62	Forest	Conservation	North America
CNBPE	2012-06-28	Canada	45.258	-81.655	62	Forest	Conservation	North America
CNBPF	2012-07-12	Canada	45.258	-81.655	62	Forest	Conservation	North America
CNBPG	2012-07-26	Canada	45.258	-81.655	62	Forest	Conservation	North America
CNBPH	2012-08-09	Canada	45.258	-81.655	62	Forest	Conservation	North America
CNBPI	2012-08-23	Canada	45.258	-81.655	62	Forest	Conservation	North America
CNBPJ	2012-09-06	Canada	45.258	-81.655	62	Forest	Conservation	North America
CNBPK	2012-05-10	Canada	45.258	-81.655	62	Forest	Conservation	North America
CNBPL	2012-05-24	Canada	45.258	-81.655	62	Forest	Conservation	North America
CNBPM	2012-06-07	Canada	45.258	-81.655	62	Forest	Conservation	North America
CNBPN	2012-06-21	Canada	45.258	-81.655	62	Forest	Conservation	North America
CNBPO	2012-07-05	Canada	45.258	-81.655	62	Forest	Conservation	North America
CNBPP	2012-07-18	Canada	45.258	-81.655	62	Forest	Conservation	North America
CNBPQ	2012-08-02	Canada	45.258	-81.655	62	Forest	Conservation	North America
CNBPR	2012-08-16	Canada	45.258	-81.655	62	Forest	Conservation	North America
CNBPS	2012-08-30	Canada	45.258	-81.655	62	Forest	Conservation	North America
CNBPT	2012-09-13	Canada	45.258	-81.655	62	Forest	Conservation	North America
POBGA	2014-06-11	Canada	45.559	-73.567	63	Mixed habitat	Urban	North America
POBGB	2014-07-24	Canada	45.559	-73.567	63	Mixed habitat	Urban	North America
POBGC	2014-08-21	Canada	45.559	-73.567	63	Mixed habitat	Urban	North America
POBGD	2014-09-19	Canada	45.559	-73.567	63	Mixed habitat	Urban	North America
CNFDA	2013-05-07	Canada	45.589	-64.956	64	Forest	Conservation	North America
CNFDB	2013-05-21	Canada	45.589	-64.956	64	Forest	Conservation	North America
CNFDC	2013-06-04	Canada	45.589	-64.956	64	Forest	Conservation	North America
CNFDD	2013-06-18	Canada	45.589	-64.956	64	Forest	Conservation	North America
CNFDE	2013-07-02	Canada	45.589	-64.956	64	Forest	Conservation	North America
CNFDF	2013-07-16	Canada	45.589	-64.956	64	Forest	Conservation	North America
CNFDG	2013-07-30	Canada	45.589	-64.956	64	Forest	Conservation	North America
CNFDH	2013-08-13	Canada	45.589	-64.956	64	Forest	Conservation	North America
CNFDN	2013-06-25	Canada	45.589	-64.956	64	Forest	Conservation	North America
CNFDI	2013-08-27	Canada	45.589	-64.956	64	Forest	Conservation	North America
CNFDJ	2013-09-10	Canada	45.589	-64.956	64	Forest	Conservation	North America
CNFDK	2013-05-14	Canada	45.589	-64.956	64	Forest	Conservation	North America
CNFDL	2013-05-28	Canada	45.589	-64.956	64	Forest	Conservation	North America
CNFDM	2013-06-11	Canada	45.589	-64.956	64	Forest	Conservation	North America
CNFDR	2013-08-20	Canada	45.589	-64.956	64	Forest	Conservation	North America
CNFDO	2013-07-09	Canada	45.589	-64.956	64	Forest	Conservation	North America
CNFDP	2013-07-23	Canada	45.589	-64.956	64	Forest	Conservation	North America
CNFDQ	2013-08-06	Canada	45.589	-64.956	64	Forest	Conservation	North America
CNFDS	2013-09-03	Canada	45.589	-64.956	64	Forest	Conservation	North America
CNFDT	2013-09-17	Canada	45.589	-64.956	64	Forest	Conservation	North America
CNPEA	2013-05-08	Canada	46.412	-63.085	65	Forest	Conservation	North America
CNPEB	2013-05-22	Canada	46.412	-63.085	65	Forest	Conservation	North America
CNPEC	2013-06-05	Canada	46.412	-63.085	65	Forest	Conservation	North America
CNPED	2013-06-19	Canada	46.412	-63.085	65	Forest	Conservation	North America
CNPEE	2013-07-03	Canada	46.412	-63.085	65	Forest	Conservation	North America
CNPEF	2013-07-17	Canada	46.412	-63.085	65	Forest	Conservation	North America
CNPEG	2013-07-31	Canada	46.412	-63.085	65	Forest	Conservation	North America
CNPEH	2013-08-14	Canada	46.412	-63.085	65	Forest	Conservation	North America
CNPEI	2013-08-28	Canada	46.412	-63.085	65	Forest	Conservation	North America
CNPEJ	2013-09-11	Canada	46.412	-63.085	65	Forest	Conservation	North America
CNPEK	2013-09-25	Canada	46.412	-63.085	65	Forest	Conservation	North America
CNPEL	2013-05-15	Canada	46.412	-63.085	65	Forest	Conservation	North America
CNPEM	2013-05-29	Canada	46.412	-63.085	65	Forest	Conservation	North America
CNPEN	2013-06-12	Canada	46.412	-63.085	65	Forest	Conservation	North America
CNPEO	2013-06-26	Canada	46.412	-63.085	65	Forest	Conservation	North America
CNPEP	2013-07-10	Canada	46.412	-63.085	65	Forest	Conservation	North America
CNPEQ	2013-07-24	Canada	46.412	-63.085	65	Forest	Conservation	North America
CNPER	2013-08-07	Canada	46.412	-63.085	65	Forest	Conservation	North America
CNPES	2013-08-21	Canada	46.412	-63.085	65	Forest	Conservation	North America
CNPET	2013-09-04	Canada	46.412	-63.085	65	Forest	Conservation	North America
CNPEU	2013-09-18	Canada	46.412	-63.085	65	Forest	Conservation	North America
CNLMA	2013-04-30	Canada	46.651	-72.97	66	Forest	Conservation	North America
CNLMB	2013-05-17	Canada	46.651	-72.97	66	Forest	Conservation	North America
CNLMC	2013-05-29	Canada	46.651	-72.97	66	Forest	Conservation	North America
CNLMD	2013-06-09	Canada	46.651	-72.97	66	Forest	Conservation	North America
CNLME	2013-06-27	Canada	46.651	-72.97	66	Forest	Conservation	North America
CNLMF	2013-07-11	Canada	46.651	-72.97	66	Forest	Conservation	North America
CNLMG	2013-07-24	Canada	46.651	-72.97	66	Forest	Conservation	North America
CNLMH	2013-08-07	Canada	46.651	-72.97	66	Forest	Conservation	North America
CNLMI	2013-08-23	Canada	46.651	-72.97	66	Forest	Conservation	North America
CNLMJ	2013-09-10	Canada	46.651	-72.97	66	Forest	Conservation	North America
CNLMK	2013-05-08	Canada	46.651	-72.97	66	Forest	Conservation	North America
CNLML	2013-05-22	Canada	46.651	-72.97	66	Forest	Conservation	North America
CNLMM	2013-06-04	Canada	46.651	-72.97	66	Forest	Conservation	North America
CNLMN	2013-06-20	Canada	46.651	-72.97	66	Forest	Conservation	North America
CNLMO	2013-07-03	Canada	46.651	-72.97	66	Forest	Conservation	North America
CNLMP	2013-07-17	Canada	46.651	-72.97	66	Forest	Conservation	North America
CNLMQ	2013-08-01	Canada	46.651	-72.97	66	Forest	Conservation	North America
CNLMR	2013-08-16	Canada	46.651	-72.97	66	Forest	Conservation	North America
CNLMS	2013-08-28	Canada	46.651	-72.97	66	Forest	Conservation	North America
CNBRA	2013-05-21	Canada	46.655	-60.429	67	Forest	Conservation	North America
CNBRB	2013-05-31	Canada	46.655	-60.429	67	Forest	Conservation	North America
CNBRC	2013-06-24	Canada	46.655	-60.429	67	Forest	Conservation	North America
CNBRD	2013-07-05	Canada	46.655	-60.429	67	Forest	Conservation	North America
CNBRE	2013-07-19	Canada	46.655	-60.429	67	Forest	Conservation	North America
CNBRF	2013-08-02	Canada	46.655	-60.429	67	Forest	Conservation	North America
CNBRG	2013-08-20	Canada	46.655	-60.429	67	Forest	Conservation	North America
CNBRH	2013-08-30	Canada	46.655	-60.429	67	Forest	Conservation	North America
CNBRI	2013-09-13	Canada	46.655	-60.429	67	Forest	Conservation	North America
CNBRJ	2013-05-10	Canada	46.655	-60.429	67	Forest	Conservation	North America
CNBRK	2013-05-24	Canada	46.655	-60.429	67	Forest	Conservation	North America
CNBRL	2013-06-07	Canada	46.655	-60.429	67	Forest	Conservation	North America
CNBRM	2013-06-28	Canada	46.655	-60.429	67	Forest	Conservation	North America
CNBRN	2013-07-14	Canada	46.655	-60.429	67	Forest	Conservation	North America
CNBRO	2013-07-26	Canada	46.655	-60.429	67	Forest	Conservation	North America
CNBRP	2013-08-09	Canada	46.655	-60.429	67	Forest	Conservation	North America
CNBRQ	2013-08-23	Canada	46.655	-60.429	67	Forest	Conservation	North America
CNBRR	2013-09-06	Canada	46.655	-60.429	67	Forest	Conservation	North America
CNBRS	2013-09-20	Canada	46.655	-60.429	67	Forest	Conservation	North America
CNKOA	2013-05-06	Canada	46.771	-65.006	68	Forest	Conservation	North America
CNKOB	2013-05-21	Canada	46.771	-65.006	68	Forest	Conservation	North America
CNKOC	2013-06-04	Canada	46.771	-65.006	68	Forest	Conservation	North America
CNKOD	2013-06-18	Canada	46.771	-65.006	68	Forest	Conservation	North America
CNKOE	2013-07-02	Canada	46.771	-65.006	68	Forest	Conservation	North America
CNKOF	2013-07-16	Canada	46.771	-65.006	68	Forest	Conservation	North America
CNKOG	2013-07-30	Canada	46.771	-65.006	68	Forest	Conservation	North America
CNKOH	2013-08-13	Canada	46.771	-65.006	68	Forest	Conservation	North America
CNKOI	2013-08-27	Canada	46.771	-65.006	68	Forest	Conservation	North America
CNKOJ	2013-09-09	Canada	46.771	-65.006	68	Forest	Conservation	North America
CNKOK	2013-09-24	Canada	46.771	-65.006	68	Forest	Conservation	North America
CNKOL	2013-05-13	Canada	46.771	-65.006	68	Forest	Conservation	North America
CNKOM	2013-05-27	Canada	46.771	-65.006	68	Forest	Conservation	North America
CNKON	2013-06-11	Canada	46.771	-65.006	68	Forest	Conservation	North America
CNKOO	2013-06-25	Canada	46.771	-65.006	68	Forest	Conservation	North America
CNKOP	2013-07-09	Canada	46.771	-65.006	68	Forest	Conservation	North America
CNKOQ	2013-07-23	Canada	46.771	-65.006	68	Forest	Conservation	North America
CNKOR	2013-08-06	Canada	46.771	-65.006	68	Forest	Conservation	North America
CNKOS	2013-08-20	Canada	46.771	-65.006	68	Forest	Conservation	North America
CNKOT	2013-09-03	Canada	46.771	-65.006	68	Forest	Conservation	North America
CNKOU	2013-09-17	Canada	46.771	-65.006	68	Forest	Conservation	North America
GMCBA	2015-05-02	Canada	48.52	-123.43	69	Forest	Residential	North America
GMCBC	2015-02-21	Canada	48.52	-123.43	69	Forest	Residential	North America
GMCVA	2014-05-14	Canada	48.52	-123.43	69	Forest	Residential	North America
GMCVB	2014-05-28	Canada	48.52	-123.43	69	Forest	Residential	North America
GMCVC	2014-06-11	Canada	48.52	-123.43	69	Forest	Residential	North America
GMCVD	2014-06-25	Canada	48.52	-123.43	69	Forest	Residential	North America
GMCVE	2014-07-09	Canada	48.52	-123.43	69	Forest	Residential	North America
GMCVF	2014-07-23	Canada	48.52	-123.43	69	Forest	Residential	North America
GMCVG	2014-08-06	Canada	48.52	-123.43	69	Forest	Residential	North America
GMCVH	2014-08-20	Canada	48.52	-123.43	69	Forest	Residential	North America
GMCVI	2014-09-03	Canada	48.52	-123.43	69	Forest	Residential	North America
GMCVJ	2014-09-17	Canada	48.52	-123.43	69	Forest	Residential	North America
GMCVK	2014-10-04	Canada	48.52	-123.43	69	Forest	Residential	North America
GMCVL	2014-10-18	Canada	48.52	-123.43	69	Forest	Residential	North America
GMCVM	2014-11-01	Canada	48.52	-123.43	69	Forest	Residential	North America
GMCVO	2014-11-15	Canada	48.52	-123.43	69	Forest	Residential	North America
GMCVP	2014-11-29	Canada	48.52	-123.43	69	Forest	Residential	North America
GMCVQ	2014-12-13	Canada	48.52	-123.43	69	Forest	Residential	North America
GMCVR	2014-12-27	Canada	48.52	-123.43	69	Forest	Residential	North America
GMCVS	2015-01-10	Canada	48.52	-123.43	69	Forest	Residential	North America
GMCVT	2015-01-24	Canada	48.52	-123.43	69	Forest	Residential	North America
GMCVU	2015-02-07	Canada	48.52	-123.43	69	Forest	Residential	North America
GMCVW	2015-03-07	Canada	48.52	-123.43	69	Forest	Residential	North America
GMCVX	2015-03-21	Canada	48.52	-123.43	69	Forest	Residential	North America
GMCVY	2015-04-04	Canada	48.52	-123.43	69	Forest	Residential	North America
GMCVZ	2015-04-18	Canada	48.52	-123.43	69	Forest	Residential	North America
GMVVB	2014-05-21	Canada	48.52	-123.43	69	Forest	Residential	North America
CNTNA	2013-05-14	Canada	48.598	-53.97	70	Forest	Conservation	North America
CNTNB	2013-05-28	Canada	48.598	-53.97	70	Forest	Conservation	North America
CNTNC	2013-06-11	Canada	48.598	-53.97	70	Forest	Conservation	North America
CNTND	2013-06-25	Canada	48.598	-53.97	70	Forest	Conservation	North America
CNTNE	2013-07-09	Canada	48.598	-53.97	70	Forest	Conservation	North America
CNTNF	2013-07-24	Canada	48.598	-53.97	70	Forest	Conservation	North America
CNTNG	2013-08-06	Canada	48.598	-53.97	70	Forest	Conservation	North America
CNTNH	2013-08-20	Canada	48.598	-53.97	70	Forest	Conservation	North America
CNTNI	2013-09-03	Canada	48.598	-53.97	70	Forest	Conservation	North America
CNTNJ	2013-09-17	Canada	48.598	-53.97	70	Forest	Conservation	North America
CNTNK	2013-10-01	Canada	48.598	-53.97	70	Forest	Conservation	North America
CNPKA	2013-04-22	Canada	48.601	-86.289	71	Forest	Conservation	North America
CNPKB	2013-04-29	Canada	48.601	-86.289	71	Forest	Conservation	North America
CNPKC	2013-05-13	Canada	48.601	-86.289	71	Forest	Conservation	North America
CNPKD	2013-05-27	Canada	48.601	-86.289	71	Forest	Conservation	North America
CNPKE	2013-06-10	Canada	48.601	-86.289	71	Forest	Conservation	North America
CNPKF	2013-06-24	Canada	48.601	-86.289	71	Forest	Conservation	North America
CNPKO	2013-08-26	Canada	48.601	-86.289	71	Forest	Conservation	North America
CNPKM	2013-09-09	Canada	48.601	-86.289	71	Forest	Conservation	North America
CNPKK	2013-09-02	Canada	48.601	-86.289	71	Forest	Conservation	North America
CNPKI	2013-08-06	Canada	48.601	-86.289	71	Forest	Conservation	North America
CNPKG	2013-07-08	Canada	48.601	-86.289	71	Forest	Conservation	North America
CNPKH	2013-07-22	Canada	48.601	-86.289	71	Forest	Conservation	North America
CNPKJ	2013-08-19	Canada	48.601	-86.289	71	Forest	Conservation	North America
CNPKL	2013-05-03	Canada	48.601	-86.289	71	Forest	Conservation	North America
CNPKN	2013-05-21	Canada	48.601	-86.289	71	Forest	Conservation	North America
CNGIA	2012-05-31	Canada	48.673	-123.429	72	Forest	Conservation	North America
CNGIB	2012-06-15	Canada	48.673	-123.429	72	Forest	Conservation	North America
CNGIC	2012-07-06	Canada	48.673	-123.429	72	Forest	Conservation	North America
CNGID	2012-07-23	Canada	48.673	-123.429	72	Forest	Conservation	North America
CNGIE	2012-08-02	Canada	48.673	-123.429	72	Forest	Conservation	North America
CNGIF	2012-08-26	Canada	48.673	-123.429	72	Forest	Conservation	North America
CNGIG	2012-09-07	Canada	48.673	-123.429	72	Forest	Conservation	North America
CNGIH	2012-06-07	Canada	48.673	-123.429	72	Forest	Conservation	North America
CNGII	2012-06-29	Canada	48.673	-123.429	72	Forest	Conservation	North America
CNGIJ	2012-07-12	Canada	48.673	-123.429	72	Forest	Conservation	North America
CNGIK	2012-07-27	Canada	48.673	-123.429	72	Forest	Conservation	North America
CNGIL	2012-08-10	Canada	48.673	-123.429	72	Forest	Conservation	North America
CNGIM	2012-08-30	Canada	48.673	-123.429	72	Forest	Conservation	North America
CNGIN	2012-09-21	Canada	48.673	-123.429	72	Forest	Conservation	North America
GMNCA	2012-05-10	United States	48.719	-121.117	73	Forest	Conservation	North America
GMNCB	2012-05-26	United States	48.719	-121.117	73	Forest	Conservation	North America
GMNCC	2012-06-13	United States	48.719	-121.117	73	Forest	Conservation	North America
GMNCD	2012-06-26	United States	48.719	-121.117	73	Forest	Conservation	North America
GMNCE	2012-07-09	United States	48.719	-121.117	73	Forest	Conservation	North America
GMNCI	2012-05-18	United States	48.719	-121.117	73	Forest	Conservation	North America
GMNCJ	2012-06-05	United States	48.719	-121.117	73	Forest	Conservation	North America
GMNCK	2012-06-18	United States	48.719	-121.117	73	Forest	Conservation	North America
GMNCL	2012-07-03	United States	48.719	-121.117	73	Forest	Conservation	North America
GMNCM	2012-07-19	United States	48.719	-121.117	73	Forest	Conservation	North America
GMNCN	2012-08-01	United States	48.719	-121.117	73	Forest	Conservation	North America
GMNCO	2012-08-21	United States	48.719	-121.117	73	Forest	Conservation	North America
GMNCF	2012-07-24	United States	48.719	-121.117	73	Forest	Conservation	North America
GMNCG	2012-08-09	United States	48.719	-121.117	73	Forest	Conservation	North America
GMNCP	2012-09-11	United States	48.719	-121.117	73	Forest	Conservation	North America
CNGAK	2014-06-08	Canada	48.794	-123.307	74	Forest	Conservation	North America
CNGAL	2014-06-20	Canada	48.794	-123.307	74	Forest	Conservation	North America
CNGAM	2014-07-04	Canada	48.794	-123.307	74	Forest	Conservation	North America
CNGAN	2014-07-18	Canada	48.794	-123.307	74	Forest	Conservation	North America
CNGAO	2014-08-01	Canada	48.794	-123.307	74	Forest	Conservation	North America
CNGAP	2014-08-15	Canada	48.794	-123.307	74	Forest	Conservation	North America
CNGAQ	2014-08-29	Canada	48.794	-123.307	74	Forest	Conservation	North America
CNGAR	2014-09-20	Canada	48.794	-123.307	74	Forest	Conservation	North America
CNGAS	2014-10-03	Canada	48.794	-123.307	74	Forest	Conservation	North America
CNGAT	2014-10-17	Canada	48.794	-123.307	74	Forest	Conservation	North America
CNGUK	2014-05-30	Canada	48.794	-123.307	74	Forest	Conservation	North America
CNGUL	2014-06-13	Canada	48.794	-123.307	74	Forest	Conservation	North America
CNGUM	2014-06-27	Canada	48.794	-123.307	74	Forest	Conservation	North America
CNGUN	2014-07-11	Canada	48.794	-123.307	74	Forest	Conservation	North America
CNGUO	2014-07-25	Canada	48.794	-123.307	74	Forest	Conservation	North America
CNGUP	2014-08-08	Canada	48.794	-123.307	74	Forest	Conservation	North America
CNGUQ	2014-08-23	Canada	48.794	-123.307	74	Forest	Conservation	North America
CNGUR	2014-09-07	Canada	48.794	-123.307	74	Forest	Conservation	North America
CNGUS	2014-09-26	Canada	48.794	-123.307	74	Forest	Conservation	North America
CNGUT	2014-10-10	Canada	48.794	-123.307	74	Forest	Conservation	North America
CNGAA	2014-06-08	Canada	48.795	-123.309	75	Forest	Conservation	North America
CNGAB	2014-06-20	Canada	48.795	-123.309	75	Forest	Conservation	North America
CNGAC	2014-07-04	Canada	48.795	-123.309	75	Forest	Conservation	North America
CNGAD	2014-07-18	Canada	48.795	-123.309	75	Forest	Conservation	North America
CNGAE	2014-08-01	Canada	48.795	-123.309	75	Forest	Conservation	North America
CNGAF	2014-08-15	Canada	48.795	-123.309	75	Forest	Conservation	North America
CNGAG	2014-08-29	Canada	48.795	-123.309	75	Forest	Conservation	North America
CNGAH	2014-09-20	Canada	48.795	-123.309	75	Forest	Conservation	North America
CNGAI	2014-10-03	Canada	48.795	-123.309	75	Forest	Conservation	North America
CNGAJ	2014-10-17	Canada	48.795	-123.309	75	Forest	Conservation	North America
CNGUA	2014-05-30	Canada	48.795	-123.309	75	Forest	Conservation	North America
CNGUB	2014-06-13	Canada	48.795	-123.309	75	Forest	Conservation	North America
CNGUC	2014-06-27	Canada	48.795	-123.309	75	Forest	Conservation	North America
CNGUD	2014-07-11	Canada	48.795	-123.309	75	Forest	Conservation	North America
CNGUE	2014-07-25	Canada	48.795	-123.309	75	Forest	Conservation	North America
CNGUF	2014-08-08	Canada	48.795	-123.309	75	Forest	Conservation	North America
CNGUG	2014-08-23	Canada	48.795	-123.309	75	Forest	Conservation	North America
CNGUH	2014-09-07	Canada	48.795	-123.309	75	Forest	Conservation	North America
CNGUI	2014-09-26	Canada	48.795	-123.309	75	Forest	Conservation	North America
CNGUJ	2014-10-10	Canada	48.795	-123.309	75	Forest	Conservation	North America
CNFNA	2013-05-03	Canada	48.857	-64.376	76	Forest	Conservation	North America
CNFNB	2013-05-16	Canada	48.857	-64.376	76	Forest	Conservation	North America
CNFNC	2013-05-30	Canada	48.857	-64.376	76	Forest	Conservation	North America
CNFND	2013-06-17	Canada	48.857	-64.376	76	Forest	Conservation	North America
CNFNE	2013-06-28	Canada	48.857	-64.376	76	Forest	Conservation	North America
CNFNF	2013-07-15	Canada	48.857	-64.376	76	Forest	Conservation	North America
CNFNG	2013-07-30	Canada	48.857	-64.376	76	Forest	Conservation	North America
CNFNH	2013-08-12	Canada	48.857	-64.376	76	Forest	Conservation	North America
CNFNI	2013-08-26	Canada	48.857	-64.376	76	Forest	Conservation	North America
CNFNJ	2013-09-12	Canada	48.857	-64.376	76	Forest	Conservation	North America
CNFNK	2013-09-23	Canada	48.857	-64.376	76	Forest	Conservation	North America
CNFNL	2013-05-09	Canada	48.857	-64.376	76	Forest	Conservation	North America
CNFNM	2013-05-23	Canada	48.857	-64.376	76	Forest	Conservation	North America
CNFNN	2013-09-03	Canada	48.857	-64.376	76	Forest	Conservation	North America
CNFNO	2013-09-16	Canada	48.857	-64.376	76	Forest	Conservation	North America
CNFNP	2013-06-10	Canada	48.857	-64.376	76	Forest	Conservation	North America
CNFNQ	2013-06-21	Canada	48.857	-64.376	76	Forest	Conservation	North America
CNFNR	2013-07-05	Canada	48.857	-64.376	76	Forest	Conservation	North America
CNFNS	2013-07-22	Canada	48.857	-64.376	76	Forest	Conservation	North America
CNFNT	2013-08-05	Canada	48.857	-64.376	76	Forest	Conservation	North America
CNFNU	2013-08-19	Canada	48.857	-64.376	76	Forest	Conservation	North America
GMGRA	2012-05-02	Germany	48.951	13.423	77	Forest	Conservation	Eurasia
GMGRC	2012-06-02	Germany	48.951	13.423	77	Forest	Conservation	Eurasia
GMGRD	2012-06-14	Germany	48.951	13.423	77	Forest	Conservation	Eurasia
GMGRE	2012-06-26	Germany	48.951	13.423	77	Forest	Conservation	Eurasia
GMGRF	2012-07-18	Germany	48.951	13.423	77	Forest	Conservation	Eurasia
GMGRG	2012-08-02	Germany	48.951	13.423	77	Forest	Conservation	Eurasia
GMGRH	2012-08-25	Germany	48.951	13.423	77	Forest	Conservation	Eurasia
GMGRI	2012-09-13	Germany	48.951	13.423	77	Forest	Conservation	Eurasia
GMGRB	2012-05-16	Germany	48.951	13.423	77	Forest	Conservation	Eurasia
CNGSA	2014-05-07	Canada	49.001	-106.557	78	Grassland	Conservation	North America
CNGSB	2014-05-21	Canada	49.001	-106.557	78	Grassland	Conservation	North America
CNGSC	2014-06-10	Canada	49.001	-106.557	78	Grassland	Conservation	North America
CNGSD	2014-06-29	Canada	49.001	-106.557	78	Grassland	Conservation	North America
CNGSE	2014-07-15	Canada	49.001	-106.557	78	Grassland	Conservation	North America
CNGSF	2014-07-30	Canada	49.001	-106.557	78	Grassland	Conservation	North America
CNGSG	2014-08-19	Canada	49.001	-106.557	78	Grassland	Conservation	North America
CNGSH	2014-09-03	Canada	49.001	-106.557	78	Grassland	Conservation	North America
CNGSI	2014-09-21	Canada	49.001	-106.557	78	Grassland	Conservation	North America
CNGSJ	2014-10-10	Canada	49.001	-106.557	78	Grassland	Conservation	North America
CNPRA	2014-05-15	Canada	49.027	-125.647	79	Forest	Conservation	North America
CNPRB	2014-05-29	Canada	49.027	-125.647	79	Forest	Conservation	North America
CNPRC	2014-06-12	Canada	49.027	-125.647	79	Forest	Conservation	North America
CNPRE	2014-07-10	Canada	49.027	-125.647	79	Forest	Conservation	North America
CNPRF	2014-07-24	Canada	49.027	-125.647	79	Forest	Conservation	North America
CNPRH	2014-08-21	Canada	49.027	-125.647	79	Forest	Conservation	North America
CNPRI	2014-09-04	Canada	49.027	-125.647	79	Forest	Conservation	North America
CNPRJ	2014-09-18	Canada	49.027	-125.647	79	Forest	Conservation	North America
CNPRK	2014-08-07	Canada	49.027	-125.647	79	Forest	Conservation	North America
CNPRL	2014-05-21	Canada	49.027	-125.647	79	Forest	Conservation	North America
CNPRM	2014-06-05	Canada	49.027	-125.647	79	Forest	Conservation	North America
CNPRN	2014-06-18	Canada	49.027	-125.647	79	Forest	Conservation	North America
CNPRO	2014-07-03	Canada	49.027	-125.647	79	Forest	Conservation	North America
CNPRP	2014-07-17	Canada	49.027	-125.647	79	Forest	Conservation	North America
CNPRQ	2014-07-31	Canada	49.027	-125.647	79	Forest	Conservation	North America
CNPRR	2014-08-14	Canada	49.027	-125.647	79	Forest	Conservation	North America
CNPRS	2014-08-28	Canada	49.027	-125.647	79	Forest	Conservation	North America
CNPRT	2014-09-11	Canada	49.027	-125.647	79	Forest	Conservation	North America
CNPRU	2014-09-25	Canada	49.027	-125.647	79	Forest	Conservation	North America
[truncated: 413 more rows]
