# Supplementary material for: Global arthropod beta-diversity is spatially and temporally structured by latitude
Source: Commun Biol. 2024 May 8;7:552. doi: 10.1038/s42003-024-06199-1 (PMC11078949; doi:10.1038/s42003-024-06199-1)
Supplement: Supplementary file 6 — Supplementary data 3 [file 42003_2024_6199_MOESM6_ESM.csv]

TrapEvent	BIN	Order	Family	SiteNumber
AGAKA	BOLD:AAG6745	Diptera	Polleniidae	50
AGAKA	BOLD:AAG6745	Diptera	Polleniidae	50
AGAKA	BOLD:AAG6745	Diptera	Polleniidae	50
AGAKA	BOLD:AAD0853	Diptera	Scathophagidae	50
AGAKA	BOLD:AAG6745	Diptera	Polleniidae	50
AGAKA	BOLD:AAG2479	Diptera	Anthomyiidae	50
AGAKA	BOLD:AAA3453	Diptera	Anthomyiidae	50
AGAKA	BOLD:AAG2479	Diptera	Anthomyiidae	50
AGAKA	BOLD:AAG2479	Diptera	Anthomyiidae	50
AGAKA	BOLD:AAG2479	Diptera	Anthomyiidae	50
AGAKA	BOLD:AAG2479	Diptera	Anthomyiidae	50
AGAKA	BOLD:AAG7773	Hymenoptera	Tenthredinidae	50
AGAKA	BOLD:AAE9009	Coleoptera	Carabidae	50
AGAKA	BOLD:AAA3453	Diptera	Anthomyiidae	50
AGAKA	BOLD:AAN5358	Diptera	Chironomidae	50
AGAKA	BOLD:ABU5526	Diptera	Chironomidae	50
AGAKA	BOLD:AAN5355	Diptera	Chironomidae	50
AGAKA	BOLD:ACA2954	Diptera	Chironomidae	50
AGAKA	BOLD:ABA1223	Diptera	Cecidomyiidae	50
AGAKA	BOLD:ABA1223	Diptera	Cecidomyiidae	50
AGAKA	BOLD:ABA1223	Diptera	Cecidomyiidae	50
AGAKA	BOLD:AAN5356	Diptera	Chironomidae	50
AGAKA	BOLD:ABA1223	Diptera	Cecidomyiidae	50
AGAKA	BOLD:AAN5355	Diptera	Chironomidae	50
AGAKA	BOLD:ABA1223	Diptera	Cecidomyiidae	50
AGAKA	BOLD:AAN5358	Diptera	Chironomidae	50
AGAKA	BOLD:ABA1223	Diptera	Cecidomyiidae	50
AGAKA	BOLD:AAN5355	Diptera	Chironomidae	50
AGAKA	BOLD:ABA0929	Diptera	Sciaridae	50
AGAKA	BOLD:AAP2988	Diptera	Agromyzidae	50
AGAKA	BOLD:AAP5343	Diptera	Cecidomyiidae	50
AGAKA	BOLD:AAN5358	Diptera	Chironomidae	50
AGAKA	BOLD:AAN5355	Diptera	Chironomidae	50
AGAKA	BOLD:AAG2479	Diptera	Anthomyiidae	50
AGAKA	BOLD:AAN5355	Diptera	Chironomidae	50
AGAKA	BOLD:ABA1223	Diptera	Cecidomyiidae	50
AGAKA	BOLD:AAN5358	Diptera	Chironomidae	50
AGAKA	BOLD:AAN5355	Diptera	Chironomidae	50
AGAKA	BOLD:AAI2601	Diptera	Chironomidae	50
AGAKA	BOLD:AAN5355	Diptera	Chironomidae	50
AGAKA	BOLD:AAN5355	Diptera	Chironomidae	50
AGAKA	BOLD:AAN5355	Diptera	Chironomidae	50
AGAKA	BOLD:AAN5355	Diptera	Chironomidae	50
AGAKA	BOLD:AAM7064	Diptera	Chironomidae	50
AGAKA	BOLD:AAN5358	Diptera	Chironomidae	50
AGAKA	BOLD:ABA1223	Diptera	Cecidomyiidae	50
AGAKA	BOLD:AAN5356	Diptera	Chironomidae	50
AGAKA	BOLD:AAN5355	Diptera	Chironomidae	50
AGAKA	BOLD:AAF1051	Diptera	Agromyzidae	50
AGAKA	BOLD:AAN5358	Diptera	Chironomidae	50
AGAKA	BOLD:AAN5358	Diptera	Chironomidae	50
AGAKA	BOLD:ABU5526	Diptera	Chironomidae	50
AGAKA	BOLD:AAN5355	Diptera	Chironomidae	50
AGAKA	BOLD:AAN5358	Diptera	Chironomidae	50
AGAKA	BOLD:ABA1223	Diptera	Cecidomyiidae	50
AGAKA	BOLD:AAN5358	Diptera	Chironomidae	50
AGAKA	BOLD:AAN5356	Diptera	Chironomidae	50
AGAKA	BOLD:AAG7279	Diptera	Sphaeroceridae	50
AGAKA	BOLD:ABA1223	Diptera	Cecidomyiidae	50
AGAKA	BOLD:ABA1223	Diptera	Cecidomyiidae	50
AGAKA	BOLD:AAN5358	Diptera	Chironomidae	50
AGAKA	BOLD:AAN5356	Diptera	Chironomidae	50
AGAKA	BOLD:ABA0929	Diptera	Sciaridae	50
AGAKA	BOLD:AAN5356	Diptera	Chironomidae	50
AGAKA	BOLD:ABY3407	Diptera	Chironomidae	50
AGAKA	BOLD:AAN5356	Diptera	Chironomidae	50
AGAKA	BOLD:ABU5526	Diptera	Chironomidae	50
AGAKA	BOLD:AAN5355	Diptera	Chironomidae	50
AGAKA	BOLD:AAB2644	Diptera	Chironomidae	50
AGAKA	BOLD:AAN5355	Diptera	Chironomidae	50
AGAKA	BOLD:AAN5355	Diptera	Chironomidae	50
AGAKA	BOLD:AAN5355	Diptera	Chironomidae	50
AGAKA	BOLD:ABA0929	Diptera	Sciaridae	50
AGAKA	BOLD:ABA1223	Diptera	Cecidomyiidae	50
AGAKA	BOLD:AAN5355	Diptera	Chironomidae	50
AGAKA	BOLD:AAN5356	Diptera	Chironomidae	50
AGAKA	BOLD:ABA1223	Diptera	Cecidomyiidae	50
AGAKA	BOLD:AAG1021	Diptera	Chironomidae	50
AGAKA	BOLD:AAN5355	Diptera	Chironomidae	50
AGAKA	BOLD:ABA1223	Diptera	Cecidomyiidae	50
AGAKA	BOLD:ABA1223	Diptera	Cecidomyiidae	50
AGAKA	BOLD:AAN5355	Diptera	Chironomidae	50
AGAKA	BOLD:AAN5358	Diptera	Chironomidae	50
AGAKA	BOLD:ABA1223	Diptera	Cecidomyiidae	50
AGAKA	BOLD:AAB2644	Diptera	Chironomidae	50
AGAKA	BOLD:AAN5355	Diptera	Chironomidae	50
AGAKA	BOLD:AAN5358	Diptera	Chironomidae	50
AGAKA	BOLD:ADX9795	Diptera	Chironomidae	50
AGAKA	BOLD:ABA1223	Diptera	Cecidomyiidae	50
AGAKA	BOLD:AAN5356	Diptera	Chironomidae	50
AGAKA	BOLD:AAI1981	Diptera	Chironomidae	50
AGAKA	BOLD:ACF9226	Diptera	Chironomidae	50
AGAKA	BOLD:AAN5358	Diptera	Chironomidae	50
AGAKA	BOLD:ABA1223	Diptera	Cecidomyiidae	50
AGAKA	BOLD:AAN5356	Diptera	Chironomidae	50
AGAKA	BOLD:AAN5355	Diptera	Chironomidae	50
AGAKA	BOLD:AAN5355	Diptera	Chironomidae	50
AGAKA	BOLD:AAN5355	Diptera	Chironomidae	50
AGAKA	BOLD:AAN5355	Diptera	Chironomidae	50
AGAKA	BOLD:AAN5355	Diptera	Chironomidae	50
AGAKA	BOLD:AAN5358	Diptera	Chironomidae	50
AGAKA	BOLD:AAN5355	Diptera	Chironomidae	50
AGAKA	BOLD:AAN5356	Diptera	Chironomidae	50
AGAKA	BOLD:AAN5358	Diptera	Chironomidae	50
AGAKA	BOLD:ABA1245	Diptera	Chironomidae	50
AGAKA	BOLD:ABA1223	Diptera	Cecidomyiidae	50
AGAKA	BOLD:AAN5358	Diptera	Chironomidae	50
AGAKA	BOLD:AAG7283	Diptera	Sphaeroceridae	50
AGAKA	BOLD:AAN5356	Diptera	Chironomidae	50
AGAKA	BOLD:ABA1223	Diptera	Cecidomyiidae	50
AGAKA	BOLD:ACR7948	Diptera	Sciaridae	50
AGAKA	BOLD:AAN5355	Diptera	Chironomidae	50
AGAKA	BOLD:ABU5526	Diptera	Chironomidae	50
AGAKA	BOLD:ACF9451	Diptera	Chironomidae	50
AGAKA	BOLD:AAN5358	Diptera	Chironomidae	50
AGAKA	BOLD:AAB2644	Diptera	Chironomidae	50
AGAKA	BOLD:AAN5355	Diptera	Chironomidae	50
AGAKA	BOLD:AAN5355	Diptera	Chironomidae	50
AGAKA	BOLD:AAN5355	Diptera	Chironomidae	50
AGAKA	BOLD:AAN5358	Diptera	Chironomidae	50
AGAKA	BOLD:AAN5358	Diptera	Chironomidae	50
AGAKA	BOLD:AAB2644	Diptera	Chironomidae	50
AGAKA	BOLD:ABA1217	Diptera	Chironomidae	50
AGAKA	BOLD:ABA1223	Diptera	Cecidomyiidae	50
AGAKA	BOLD:AAN5355	Diptera	Chironomidae	50
AGAKA	BOLD:AAN5355	Diptera	Chironomidae	50
AGAKA	BOLD:ABA1223	Diptera	Cecidomyiidae	50
AGAKA	BOLD:AAN5355	Diptera	Chironomidae	50
AGAKA	BOLD:ABA1225	Diptera	Phoridae	50
AGAKA	BOLD:AAP2988	Diptera	Agromyzidae	50
AGAKA	BOLD:ABA1223	Diptera	Cecidomyiidae	50
AGAKA	BOLD:AAN5358	Diptera	Chironomidae	50
AGAKA	BOLD:ABA1223	Diptera	Cecidomyiidae	50
AGAKA	BOLD:AAN5358	Diptera	Chironomidae	50
AGAKA	BOLD:AAN5356	Diptera	Chironomidae	50
AGAKA	BOLD:AAP5343	Diptera	Cecidomyiidae	50
AGAKA	BOLD:AAN5358	Diptera	Chironomidae	50
AGAKA	BOLD:AAN5355	Diptera	Chironomidae	50
AGAKA	BOLD:ACP4736	Diptera	Chironomidae	50
AGAKA	BOLD:AAN5355	Diptera	Chironomidae	50
AGAKA	BOLD:AAN5355	Diptera	Chironomidae	50
AGAKA	BOLD:AAN5355	Diptera	Chironomidae	50
AGAKA	BOLD:AAN5355	Diptera	Chironomidae	50
AGAKA	BOLD:AAN5356	Diptera	Chironomidae	50
AGAKA	BOLD:AAN5355	Diptera	Chironomidae	50
AGAKA	BOLD:ABA1223	Diptera	Cecidomyiidae	50
AGAKA	BOLD:ABA1223	Diptera	Cecidomyiidae	50
AGAKA	BOLD:AAN5355	Diptera	Chironomidae	50
AGAKA	BOLD:AAN5356	Diptera	Chironomidae	50
AGAKA	BOLD:ABA1223	Diptera	Cecidomyiidae	50
AGAKA	BOLD:AAN5358	Diptera	Chironomidae	50
AGAKA	BOLD:ABA1223	Diptera	Cecidomyiidae	50
AGAKA	BOLD:AAN5355	Diptera	Chironomidae	50
AGAKA	BOLD:ABA1223	Diptera	Cecidomyiidae	50
AGAKA	BOLD:AAN5355	Diptera	Chironomidae	50
AGAKA	BOLD:AAV1261	Diptera	Sciaridae	50
AGAKA	BOLD:AAP5343	Diptera	Cecidomyiidae	50
AGAKA	BOLD:ABA1223	Diptera	Cecidomyiidae	50
AGAKA	BOLD:AAN5355	Diptera	Chironomidae	50
AGAKA	BOLD:AAN5356	Diptera	Chironomidae	50
AGAKA	BOLD:ABA1223	Diptera	Cecidomyiidae	50
AGAKA	BOLD:AAG2479	Diptera	Anthomyiidae	50
AGAKA	BOLD:ABA1223	Diptera	Cecidomyiidae	50
AGAKA	BOLD:AAN5358	Diptera	Chironomidae	50
AGAKA	BOLD:AAN5358	Diptera	Chironomidae	50
AGAKA	BOLD:AAN5355	Diptera	Chironomidae	50
AGAKA	BOLD:ABA1223	Diptera	Cecidomyiidae	50
AGAKA	BOLD:AAN5358	Diptera	Chironomidae	50
AGAKA	BOLD:AAN5358	Diptera	Chironomidae	50
AGAKA	BOLD:AAN5355	Diptera	Chironomidae	50
AGAKA	BOLD:ABA1223	Diptera	Cecidomyiidae	50
AGAKA	BOLD:AAG7070	Diptera	Lonchaeidae	50
AGAKA	BOLD:AAN5355	Diptera	Chironomidae	50
AGAKA	BOLD:ABA1223	Diptera	Cecidomyiidae	50
AGAKA	BOLD:AAP5343	Diptera	Cecidomyiidae	50
AGAKA	BOLD:AAN5356	Diptera	Chironomidae	50
AGAKA	BOLD:AAN5355	Diptera	Chironomidae	50
AGAKA	BOLD:AAN5355	Diptera	Chironomidae	50
AGAKA	BOLD:ABA1223	Diptera	Cecidomyiidae	50
AGAKA	BOLD:ADV7272	Diptera	Chironomidae	50
AGAKA	BOLD:AAN5355	Diptera	Chironomidae	50
AGAKA	BOLD:ABA1215	Diptera	Sciaridae	50
AGAKA	BOLD:AAN5356	Diptera	Chironomidae	50
AGAKA	BOLD:AAN5356	Diptera	Chironomidae	50
AGAKA	BOLD:ABA1223	Diptera	Cecidomyiidae	50
AGAKA	BOLD:AAN5356	Diptera	Chironomidae	50
AGAKA	BOLD:ABA1223	Diptera	Cecidomyiidae	50
AGAKA	BOLD:AAN5356	Diptera	Chironomidae	50
AGAKA	BOLD:AAN5358	Diptera	Chironomidae	50
AGAKA	BOLD:AAN5355	Diptera	Chironomidae	50
AGAKA	BOLD:AAG7279	Diptera	Sphaeroceridae	50
AGAKA	BOLD:ABA1223	Diptera	Cecidomyiidae	50
AGAKA	BOLD:AAN5355	Diptera	Chironomidae	50
AGAKA	BOLD:AAN5356	Diptera	Chironomidae	50
AGAKA	BOLD:AAN5358	Diptera	Chironomidae	50
AGAKA	BOLD:AAN5356	Diptera	Chironomidae	50
AGAKA	BOLD:AAN5356	Diptera	Chironomidae	50
AGAKA	BOLD:AAN5355	Diptera	Chironomidae	50
AGAKA	BOLD:AAN5355	Diptera	Chironomidae	50
AGAKA	BOLD:AAN5358	Diptera	Chironomidae	50
AGAKA	BOLD:AAN1738	Coleoptera	Staphylinidae	50
AGAKA	BOLD:ACF4289	Coleoptera	Staphylinidae	50
AGAKA	BOLD:ABA5313	Coleoptera	Staphylinidae	50
AGAKA	BOLD:ACP4020	Coleoptera	Staphylinidae	50
AGAKA	BOLD:ACX4619	Coleoptera	Scirtidae	50
AGAKA	BOLD:ABA5313	Coleoptera	Staphylinidae	50
AGAKA	BOLD:AAU8481	Hymenoptera	Ichneumonidae	50
AGAKA	BOLD:AAU8481	Hymenoptera	Ichneumonidae	50
AGAKA	BOLD:AAU8481	Hymenoptera	Ichneumonidae	50
AGAKA	BOLD:AAE4247	Araneae	Lycosidae	50
AGAKA	BOLD:ACL9663	Araneae	Linyphiidae	50
AGAKA	BOLD:ACF7013	Entomobryomorpha	Entomobryidae	50
AGAKA	BOLD:AAA5267	Entomobryomorpha	Isotomidae	50
AGAKA	BOLD:ACC0651	Thysanoptera	Thripidae	50
AGAKA	BOLD:AAA5803	Hemiptera	Miridae	50
AGAKA	BOLD:ABW7690	Hemiptera	Aphalaridae	50
AGAKA	BOLD:ABW2693	Mesostigmata	Ascidae	50
AGAKA	BOLD:ADG3289	Mesostigmata	Ascidae	50
AGAKA	BOLD:ACF8021	Mesostigmata	Ascidae	50
AGAKB	BOLD:AAG6745	Diptera	Polleniidae	50
AGAKB	BOLD:AAG6745	Diptera	Polleniidae	50
AGAKB	BOLD:AAG6762	Diptera	Syrphidae	50
AGAKB	BOLD:AAB2384	Diptera	Syrphidae	50
AGAKB	BOLD:AAB2384	Diptera	Syrphidae	50
AGAKB	BOLD:AAB2384	Diptera	Syrphidae	50
AGAKB	BOLD:AAB2384	Diptera	Syrphidae	50
AGAKB	BOLD:AAB2384	Diptera	Syrphidae	50
AGAKB	BOLD:ACL5173	Hymenoptera	Ichneumonidae	50
AGAKB	BOLD:AAG7773	Hymenoptera	Tenthredinidae	50
AGAKB	BOLD:AAG7773	Hymenoptera	Tenthredinidae	50
AGAKB	BOLD:AAH3301	Coleoptera	Coccinellidae	50
AGAKB	BOLD:AAH7472	Julida	Julidae	50
AGAKB	BOLD:AAV0166	Hemiptera	Cicadellidae	50
AGAKB	BOLD:AAY6737	Hemiptera	Cicadellidae	50
AGAKB	BOLD:AAY6742	Hemiptera	Cicadellidae	50
AGAKB	BOLD:AAY6737	Hemiptera	Cicadellidae	50
AGAKB	BOLD:AAV0166	Hemiptera	Cicadellidae	50
AGAKB	BOLD:AAO8361	Hemiptera	Cicadellidae	50
AGAKB	BOLD:AAV0165	Hemiptera	Cicadellidae	50
AGAKB	BOLD:ABA5781	Hemiptera	Anthocoridae	50
AGAKB	BOLD:ABA5772	Hemiptera	Cicadellidae	50
AGAKB	BOLD:AAO8361	Hemiptera	Cicadellidae	50
AGAKB	BOLD:AAO8361	Hemiptera	Cicadellidae	50
AGAKB	BOLD:AAV0161	Hemiptera	Cicadellidae	50
AGAKB	BOLD:ACQ3943	Hemiptera	Cicadellidae	50
AGAKB	BOLD:ABA5772	Hemiptera	Cicadellidae	50
AGAKB	BOLD:AAG8838	Hemiptera	Cicadellidae	50
AGAKB	BOLD:AAN8981	Lepidoptera	Gracillariidae	50
AGAKB	BOLD:AAD9052	Lepidoptera	Elachistidae	50
AGAKB	BOLD:AAA8924	Entomobryomorpha	Entomobryidae	50
AGAKB	BOLD:ACF7013	Entomobryomorpha	Entomobryidae	50
AGAKB	BOLD:ACF7013	Entomobryomorpha	Entomobryidae	50
AGAKB	BOLD:AAH0261	Coleoptera	Chrysomelidae	50
AGAKB	BOLD:ADF6388	Coleoptera	Chrysomelidae	50
AGAKB	BOLD:AAL5267	Coleoptera	Chrysomelidae	50
AGAKB	BOLD:AAV6571	Coleoptera	Carabidae	50
AGAKB	BOLD:AAU6966	Coleoptera	Throscidae	50
AGAKB	BOLD:ACN3059	Coleoptera	Scirtidae	50
AGAKB	BOLD:AAI8935	Coleoptera	Latridiidae	50
AGAKB	BOLD:AAN6154	Coleoptera	Latridiidae	50
AGAKB	BOLD:AAN6154	Coleoptera	Latridiidae	50
AGAKB	BOLD:AAN6154	Coleoptera	Latridiidae	50
AGAKB	BOLD:AAN6154	Coleoptera	Latridiidae	50
AGAKB	BOLD:AAN6154	Coleoptera	Latridiidae	50
AGAKB	BOLD:AAN6154	Coleoptera	Latridiidae	50
AGAKB	BOLD:AAN6154	Coleoptera	Latridiidae	50
AGAKB	BOLD:AAN6154	Coleoptera	Latridiidae	50
AGAKB	BOLD:AAN6154	Coleoptera	Latridiidae	50
AGAKB	BOLD:AAN6154	Coleoptera	Latridiidae	50
AGAKB	BOLD:AAN6154	Coleoptera	Latridiidae	50
AGAKB	BOLD:AAN6154	Coleoptera	Latridiidae	50
AGAKB	BOLD:ABA6305	Coleoptera	Staphylinidae	50
AGAKB	BOLD:AAN6150	Coleoptera	Staphylinidae	50
AGAKB	BOLD:ABA6362	Coleoptera	Staphylinidae	50
AGAKB	BOLD:ABA5313	Coleoptera	Staphylinidae	50
AGAKB	BOLD:ABA5313	Coleoptera	Staphylinidae	50
AGAKB	BOLD:ABW2844	Coleoptera	Staphylinidae	50
AGAKB	BOLD:AAU7331	Coleoptera	Curculionidae	50
AGAKB	BOLD:ADF6433	Mesostigmata	Trematuridae	50
AGAKB	BOLD:AAD9052	Lepidoptera	Elachistidae	50
AGAKB	BOLD:AAA4128	Lepidoptera	Noctuidae	50
AGAKB	BOLD:AAN1738	Coleoptera	Staphylinidae	50
AGAKB	BOLD:AAO0549	Coleoptera	Staphylinidae	50
AGAKB	BOLD:ABW2693	Mesostigmata	Ascidae	50
AGAKB	BOLD:ACF8020	Mesostigmata	Ascidae	50
AGAKB	BOLD:AAN6711	Mesostigmata	Parasitidae	50
AGAKB	BOLD:ADF5966	Trombidiformes	Scutacaridae	50
AGAKB	BOLD:ABW2693	Mesostigmata	Ascidae	50
AGAKB	BOLD:ACM2991	Diptera	Agromyzidae	50
AGAKB	BOLD:AAN5355	Diptera	Chironomidae	50
AGAKB	BOLD:ABV1201	Diptera	Sciaridae	50
AGAKB	BOLD:AAO8538	Diptera	Psychodidae	50
AGAKB	BOLD:AAN5356	Diptera	Chironomidae	50
AGAKB	BOLD:ABA1223	Diptera	Cecidomyiidae	50
AGAKB	BOLD:AAG0991	Diptera	Chironomidae	50
AGAKB	BOLD:AAN5355	Diptera	Chironomidae	50
AGAKB	BOLD:ACK1651	Diptera	Cecidomyiidae	50
AGAKB	BOLD:AAN5355	Diptera	Chironomidae	50
AGAKB	BOLD:AAO8538	Diptera	Psychodidae	50
AGAKB	BOLD:ABA1223	Diptera	Cecidomyiidae	50
AGAKB	BOLD:AAO8538	Diptera	Psychodidae	50
AGAKB	BOLD:AAN5355	Diptera	Chironomidae	50
AGAKB	BOLD:ABA1219	Diptera	Cecidomyiidae	50
AGAKB	BOLD:AAN5355	Diptera	Chironomidae	50
AGAKB	BOLD:AAP2988	Diptera	Agromyzidae	50
AGAKB	BOLD:ABU5525	Diptera	Chironomidae	50
AGAKB	BOLD:AAC4197	Diptera	Chironomidae	50
AGAKB	BOLD:AAN5355	Diptera	Chironomidae	50
AGAKB	BOLD:ABA1223	Diptera	Cecidomyiidae	50
AGAKB	BOLD:AAO8538	Diptera	Psychodidae	50
AGAKB	BOLD:ABA1223	Diptera	Cecidomyiidae	50
AGAKB	BOLD:ABA1219	Diptera	Cecidomyiidae	50
AGAKB	BOLD:AAN5358	Diptera	Chironomidae	50
AGAKB	BOLD:AAN5358	Diptera	Chironomidae	50
AGAKB	BOLD:AAN5355	Diptera	Chironomidae	50
AGAKB	BOLD:ABX3194	Diptera	Sciaridae	50
AGAKB	BOLD:ABA5948	Hymenoptera	Figitidae	50
AGAKB	BOLD:ABZ3101	Hymenoptera	Braconidae	50
AGAKB	BOLD:AAU8729	Hymenoptera	Xyelidae	50
AGAKB	BOLD:AAU8377	Hymenoptera	Platygastridae	50
AGAKB	BOLD:ABA5948	Hymenoptera	Figitidae	50
AGAKB	BOLD:AAU8729	Hymenoptera	Xyelidae	50
AGAKB	BOLD:ABA5948	Hymenoptera	Figitidae	50
AGAKB	BOLD:AAU8729	Hymenoptera	Xyelidae	50
AGAKB	BOLD:AAU8729	Hymenoptera	Xyelidae	50
AGAKB	BOLD:AAU8477	Hymenoptera	Eurytomidae	50
AGAKB	BOLD:ABA5948	Hymenoptera	Figitidae	50
AGAKB	BOLD:AAC1302	Hymenoptera	Formicidae	50
AGAKB	BOLD:AAH7068	Hymenoptera	Formicidae	50
AGAKB	BOLD:AAM7487	Hymenoptera	Diapriidae	50
AGAKB	BOLD:ABY3391	Hymenoptera	Megaspilidae	50
AGAKB	BOLD:AAJ9260	Hymenoptera	Xyelidae	50
AGAKB	BOLD:AAU8803	Hymenoptera	Diapriidae	50
AGAKB	BOLD:ADG0064	Hymenoptera	Braconidae	50
AGAKB	BOLD:AAU8377	Hymenoptera	Platygastridae	50
AGAKB	BOLD:ACK9713	Hymenoptera	Xyelidae	50
AGAKB	BOLD:ACW5117	Diptera	Chironomidae	50
AGAKB	BOLD:ABA1223	Diptera	Cecidomyiidae	50
AGAKB	BOLD:ABA1223	Diptera	Cecidomyiidae	50
AGAKB	BOLD:AAN5355	Diptera	Chironomidae	50
AGAKB	BOLD:AAN5355	Diptera	Chironomidae	50
AGAKB	BOLD:ABU5526	Diptera	Chironomidae	50
AGAKB	BOLD:ACX6055	Diptera	Phoridae	50
AGAKB	BOLD:AAO8538	Diptera	Psychodidae	50
AGAKB	BOLD:ABA1223	Diptera	Cecidomyiidae	50
AGAKB	BOLD:AAN5355	Diptera	Chironomidae	50
AGAKB	BOLD:AAO8538	Diptera	Psychodidae	50
AGAKB	BOLD:AAC4197	Diptera	Chironomidae	50
AGAKB	BOLD:ACP6694	Diptera	Chironomidae	50
AGAKB	BOLD:AAN5356	Diptera	Chironomidae	50
AGAKB	BOLD:ABA1223	Diptera	Cecidomyiidae	50
AGAKB	BOLD:ABA1223	Diptera	Cecidomyiidae	50
AGAKB	BOLD:ACW5117	Diptera	Chironomidae	50
AGAKB	BOLD:AAN5355	Diptera	Chironomidae	50
AGAKB	BOLD:ABU5526	Diptera	Chironomidae	50
AGAKB	BOLD:AAC4197	Diptera	Chironomidae	50
AGAKB	BOLD:AAN5355	Diptera	Chironomidae	50
AGAKB	BOLD:AAN5355	Diptera	Chironomidae	50
AGAKB	BOLD:ABA1215	Diptera	Sciaridae	50
AGAKB	BOLD:AAO8538	Diptera	Psychodidae	50
AGAKB	BOLD:AAN5356	Diptera	Chironomidae	50
AGAKB	BOLD:AAN5355	Diptera	Chironomidae	50
AGAKB	BOLD:ABA1223	Diptera	Cecidomyiidae	50
AGAKB	BOLD:AAN5355	Diptera	Chironomidae	50
AGAKB	BOLD:AAV5544	Diptera	Cecidomyiidae	50
AGAKB	BOLD:ABA1223	Diptera	Cecidomyiidae	50
AGAKB	BOLD:AAN5356	Diptera	Chironomidae	50
AGAKB	BOLD:ACW5117	Diptera	Chironomidae	50
AGAKB	BOLD:AAO8538	Diptera	Psychodidae	50
AGAKB	BOLD:ABA1223	Diptera	Cecidomyiidae	50
AGAKB	BOLD:AAP9022	Diptera	Cecidomyiidae	50
AGAKB	BOLD:AAE4298	Diptera	Chironomidae	50
AGAKB	BOLD:AAC4197	Diptera	Chironomidae	50
AGAKB	BOLD:AAC4197	Diptera	Chironomidae	50
AGAKB	BOLD:AAN5355	Diptera	Chironomidae	50
AGAKB	BOLD:AAN5355	Diptera	Chironomidae	50
AGAKB	BOLD:AAN5355	Diptera	Chironomidae	50
AGAKB	BOLD:ABA1223	Diptera	Cecidomyiidae	50
AGAKB	BOLD:AAN5358	Diptera	Chironomidae	50
AGAKB	BOLD:ABA1223	Diptera	Cecidomyiidae	50
AGAKB	BOLD:ABA1223	Diptera	Cecidomyiidae	50
AGAKB	BOLD:ACW5117	Diptera	Chironomidae	50
AGAKB	BOLD:AAN5355	Diptera	Chironomidae	50
AGAKB	BOLD:AAN5355	Diptera	Chironomidae	50
AGAKB	BOLD:AAN5358	Diptera	Chironomidae	50
AGAKB	BOLD:ACW5117	Diptera	Chironomidae	50
AGAKB	BOLD:AAN5355	Diptera	Chironomidae	50
AGAKB	BOLD:ABA1223	Diptera	Cecidomyiidae	50
AGAKB	BOLD:AAN5355	Diptera	Chironomidae	50
AGAKB	BOLD:AAN5355	Diptera	Chironomidae	50
AGAKB	BOLD:AAO8538	Diptera	Psychodidae	50
AGAKB	BOLD:ACD8833	Diptera	Sciaridae	50
AGAKB	BOLD:AAP2987	Diptera	Agromyzidae	50
AGAKB	BOLD:AAP2988	Diptera	Agromyzidae	50
AGAKB	BOLD:AAN5358	Diptera	Chironomidae	50
AGAKB	BOLD:AAF1051	Diptera	Agromyzidae	50
AGAKB	BOLD:AAN5355	Diptera	Chironomidae	50
AGAKB	BOLD:AAC4197	Diptera	Chironomidae	50
AGAKB	BOLD:ACW5117	Diptera	Chironomidae	50
AGAKB	BOLD:AAN5356	Diptera	Chironomidae	50
AGAKB	BOLD:ACF7017	Diptera	Chironomidae	50
AGAKB	BOLD:AAN5355	Diptera	Chironomidae	50
AGAKB	BOLD:AAO8538	Diptera	Psychodidae	50
AGAKB	BOLD:AAN5358	Diptera	Chironomidae	50
AGAKB	BOLD:AAO8538	Diptera	Psychodidae	50
AGAKB	BOLD:AAL9076	Diptera	Phoridae	50
AGAKB	BOLD:AAO8538	Diptera	Psychodidae	50
AGAKB	BOLD:ABU5525	Diptera	Chironomidae	50
AGAKB	BOLD:AAN5355	Diptera	Chironomidae	50
AGAKB	BOLD:AAO8538	Diptera	Psychodidae	50
AGAKB	BOLD:ABA1223	Diptera	Cecidomyiidae	50
AGAKB	BOLD:AAN5355	Diptera	Chironomidae	50
AGAKB	BOLD:AAI1981	Diptera	Chironomidae	50
AGAKB	BOLD:AAN5358	Diptera	Chironomidae	50
AGAKB	BOLD:ABU5546	Diptera	Psychodidae	50
AGAKB	BOLD:AAM7064	Diptera	Chironomidae	50
AGAKB	BOLD:ABA1223	Diptera	Cecidomyiidae	50
AGAKB	BOLD:ABA1223	Diptera	Cecidomyiidae	50
AGAKB	BOLD:ACE0699	Diptera	Chironomidae	50
AGAKB	BOLD:AAO8538	Diptera	Psychodidae	50
AGAKB	BOLD:AAP2988	Diptera	Agromyzidae	50
AGAKB	BOLD:AAP2988	Diptera	Agromyzidae	50
AGAKB	BOLD:ACW5117	Diptera	Chironomidae	50
AGAKB	BOLD:AAN5355	Diptera	Chironomidae	50
AGAKB	BOLD:ACW5117	Diptera	Chironomidae	50
AGAKB	BOLD:AAO8538	Diptera	Psychodidae	50
AGAKB	BOLD:ABA1223	Diptera	Cecidomyiidae	50
AGAKB	BOLD:ABU5526	Diptera	Chironomidae	50
AGAKB	BOLD:ABU5526	Diptera	Chironomidae	50
AGAKB	BOLD:AAP2988	Diptera	Agromyzidae	50
AGAKB	BOLD:ABA1223	Diptera	Cecidomyiidae	50
AGAKB	BOLD:AAO8538	Diptera	Psychodidae	50
AGAKB	BOLD:ACW5117	Diptera	Chironomidae	50
AGAKB	BOLD:AAF1051	Diptera	Agromyzidae	50
AGAKB	BOLD:ABA1223	Diptera	Cecidomyiidae	50
AGAKB	BOLD:AAO8538	Diptera	Psychodidae	50
AGAKB	BOLD:AAO8538	Diptera	Psychodidae	50
AGAKB	BOLD:ABU5526	Diptera	Chironomidae	50
AGAKB	BOLD:AAN5358	Diptera	Chironomidae	50
AGAKB	BOLD:AAN5356	Diptera	Chironomidae	50
AGAKB	BOLD:AAL9076	Diptera	Phoridae	50
AGAKB	BOLD:AAP2488	Diptera	Phoridae	50
AGAKB	BOLD:ABA1223	Diptera	Cecidomyiidae	50
AGAKB	BOLD:ACW5117	Diptera	Chironomidae	50
AGAKB	BOLD:AAM7064	Diptera	Chironomidae	50
AGAKB	BOLD:ABA1223	Diptera	Cecidomyiidae	50
AGAKB	BOLD:ACW5117	Diptera	Chironomidae	50
AGAKB	BOLD:AAN5355	Diptera	Chironomidae	50
AGAKB	BOLD:AAI1981	Diptera	Chironomidae	50
AGAKB	BOLD:AAO8538	Diptera	Psychodidae	50
AGAKB	BOLD:AAO8538	Diptera	Psychodidae	50
AGAKB	BOLD:ACW5117	Diptera	Chironomidae	50
AGAKB	BOLD:ACW5117	Diptera	Chironomidae	50
AGAKB	BOLD:AAN5355	Diptera	Chironomidae	50
AGAKB	BOLD:AAO8538	Diptera	Psychodidae	50
AGAKB	BOLD:ABA1223	Diptera	Cecidomyiidae	50
AGAKB	BOLD:AAO8538	Diptera	Psychodidae	50
AGAKB	BOLD:ABA1215	Diptera	Sciaridae	50
AGAKB	BOLD:ABA1223	Diptera	Cecidomyiidae	50
AGAKB	BOLD:AAN5356	Diptera	Chironomidae	50
AGAKB	BOLD:ABA1215	Diptera	Sciaridae	50
AGAKB	BOLD:ACW5117	Diptera	Chironomidae	50
AGAKB	BOLD:ACP4736	Diptera	Chironomidae	50
AGAKB	BOLD:ABA1222	Diptera	Chironomidae	50
AGAKB	BOLD:AAO8538	Diptera	Psychodidae	50
AGAKB	BOLD:AAO8538	Diptera	Psychodidae	50
AGAKB	BOLD:AAN5358	Diptera	Chironomidae	50
AGAKB	BOLD:ABA1223	Diptera	Cecidomyiidae	50
AGAKB	BOLD:AAN5355	Diptera	Chironomidae	50
AGAKB	BOLD:AAF1051	Diptera	Agromyzidae	50
AGAKB	BOLD:AAN5355	Diptera	Chironomidae	50
AGAKB	BOLD:AAP2988	Diptera	Agromyzidae	50
AGAKB	BOLD:ABA1223	Diptera	Cecidomyiidae	50
AGAKB	BOLD:ACW5117	Diptera	Chironomidae	50
AGAKB	BOLD:AAN5355	Diptera	Chironomidae	50
AGAKB	BOLD:ACW5117	Diptera	Chironomidae	50
AGAKB	BOLD:ABA1223	Diptera	Cecidomyiidae	50
AGAKB	BOLD:AAN5355	Diptera	Chironomidae	50
AGAKB	BOLD:AAH3920	Diptera	Sciaridae	50
AGAKB	BOLD:AAC4197	Diptera	Chironomidae	50
AGAKB	BOLD:ACF6547	Diptera	Chironomidae	50
AGAKB	BOLD:AAC4197	Diptera	Chironomidae	50
AGAKB	BOLD:ACW5117	Diptera	Chironomidae	50
AGAKB	BOLD:AAN5358	Diptera	Chironomidae	50
AGAKB	BOLD:ABU5526	Diptera	Chironomidae	50
AGAKB	BOLD:ACW5117	Diptera	Chironomidae	50
AGAKB	BOLD:AAP2988	Diptera	Agromyzidae	50
AGAKB	BOLD:AAN5358	Diptera	Chironomidae	50
AGAKB	BOLD:ABA1223	Diptera	Cecidomyiidae	50
AGAKB	BOLD:AAN5358	Diptera	Chironomidae	50
AGAKB	BOLD:ABA6430	Diptera	Sciaridae	50
AGAKB	BOLD:AAC4197	Diptera	Chironomidae	50
AGAKB	BOLD:AAN5355	Diptera	Chironomidae	50
AGAKB	BOLD:AAC4197	Diptera	Chironomidae	50
AGAKB	BOLD:AAN5355	Diptera	Chironomidae	50
AGAKB	BOLD:AAN5358	Diptera	Chironomidae	50
AGAKB	BOLD:AAN5356	Diptera	Chironomidae	50
AGAKB	BOLD:AAN5355	Diptera	Chironomidae	50
AGAKB	BOLD:ACW5117	Diptera	Chironomidae	50
AGAKB	BOLD:AAP2988	Diptera	Agromyzidae	50
AGAKB	BOLD:AAI1981	Diptera	Chironomidae	50
AGAKB	BOLD:AAG1021	Diptera	Chironomidae	50
AGAKB	BOLD:AAP2988	Diptera	Agromyzidae	50
AGAKB	BOLD:AAN5355	Diptera	Chironomidae	50
AGAKB	BOLD:ACW5117	Diptera	Chironomidae	50
AGAKB	BOLD:AAP2988	Diptera	Agromyzidae	50
AGAKB	BOLD:AAN5358	Diptera	Chironomidae	50
AGAKB	BOLD:AAN5358	Diptera	Chironomidae	50
AGAKB	BOLD:AAN5358	Diptera	Chironomidae	50
AGAKB	BOLD:ABA6490	Diptera	Chironomidae	50
AGAKB	BOLD:AAM7064	Diptera	Chironomidae	50
AGAKB	BOLD:AAO8538	Diptera	Psychodidae	50
AGAKB	BOLD:ACE0699	Diptera	Chironomidae	50
AGAKB	BOLD:AAB2644	Diptera	Chironomidae	50
AGAKB	BOLD:ABA1215	Diptera	Sciaridae	50
AGAKB	BOLD:AAN5358	Diptera	Chironomidae	50
AGAKB	BOLD:AAN5355	Diptera	Chironomidae	50
AGAKB	BOLD:ABA1215	Diptera	Sciaridae	50
AGAKB	BOLD:ABW1509	Diptera	Chironomidae	50
AGAKB	BOLD:AAG3331	Diptera	Phoridae	50
AGAKB	BOLD:AAO8538	Diptera	Psychodidae	50
AGAKB	BOLD:AAN5355	Diptera	Chironomidae	50
AGAKB	BOLD:AAC4197	Diptera	Chironomidae	50
AGAKB	BOLD:AAN5355	Diptera	Chironomidae	50
AGAKB	BOLD:ACN7340	Diptera	Cecidomyiidae	50
AGAKB	BOLD:ACX5521	Diptera	Chironomidae	50
AGAKB	BOLD:AAO8538	Diptera	Psychodidae	50
AGAKB	BOLD:ACW5117	Diptera	Chironomidae	50
AGAKB	BOLD:AAN5355	Diptera	Chironomidae	50
AGAKB	BOLD:ABA1223	Diptera	Cecidomyiidae	50
AGAKB	BOLD:ABA1223	Diptera	Cecidomyiidae	50
AGAKB	BOLD:ADV7272	Diptera	Chironomidae	50
AGAKB	BOLD:ABA1223	Diptera	Cecidomyiidae	50
AGAKB	BOLD:ABA1223	Diptera	Cecidomyiidae	50
AGAKB	BOLD:ACI4178	Diptera	Ephydridae	50
AGAKB	BOLD:ABA1229	Diptera	Sciaridae	50
AGAKB	BOLD:ABA1223	Diptera	Cecidomyiidae	50
AGAKB	BOLD:ABA1215	Diptera	Sciaridae	50
AGAKB	BOLD:AAO8538	Diptera	Psychodidae	50
AGAKB	BOLD:ABA1223	Diptera	Cecidomyiidae	50
AGAKB	BOLD:ABA1223	Diptera	Cecidomyiidae	50
AGAKB	BOLD:AAN5355	Diptera	Chironomidae	50
AGAKB	BOLD:AAN5358	Diptera	Chironomidae	50
AGAKB	BOLD:AAN5355	Diptera	Chironomidae	50
AGAKB	BOLD:ABA1215	Diptera	Sciaridae	50
AGAKB	BOLD:AAN5355	Diptera	Chironomidae	50
AGAKB	BOLD:ABA1219	Diptera	Cecidomyiidae	50
AGAKB	BOLD:AAC4197	Diptera	Chironomidae	50
AGAKB	BOLD:AAF1051	Diptera	Agromyzidae	50
AGAKB	BOLD:ABA1215	Diptera	Sciaridae	50
AGAKB	BOLD:AAO8538	Diptera	Psychodidae	50
AGAKB	BOLD:ACW5117	Diptera	Chironomidae	50
AGAKB	BOLD:AAL4268	Diptera	Agromyzidae	50
AGAKB	BOLD:AAN5358	Diptera	Chironomidae	50
AGAKB	BOLD:AAP2988	Diptera	Agromyzidae	50
AGAKB	BOLD:AAO8538	Diptera	Psychodidae	50
AGAKB	BOLD:AAN5358	Diptera	Chironomidae	50
AGAKB	BOLD:AAN5356	Diptera	Chironomidae	50
AGAKB	BOLD:AAO8538	Diptera	Psychodidae	50
AGAKB	BOLD:AAN5330	Diptera	Chironomidae	50
AGAKB	BOLD:AAN5355	Diptera	Chironomidae	50
AGAKB	BOLD:AAO8538	Diptera	Psychodidae	50
AGAKB	BOLD:AAO8538	Diptera	Psychodidae	50
AGAKB	BOLD:AAN5355	Diptera	Chironomidae	50
AGAKB	BOLD:ABA1223	Diptera	Cecidomyiidae	50
AGAKB	BOLD:AAN5355	Diptera	Chironomidae	50
AGAKB	BOLD:ABU5526	Diptera	Chironomidae	50
AGAKB	BOLD:AAN5355	Diptera	Chironomidae	50
AGAKB	BOLD:AAC4197	Diptera	Chironomidae	50
AGAKB	BOLD:ACX5521	Diptera	Chironomidae	50
AGAKB	BOLD:AAP2987	Diptera	Agromyzidae	50
AGAKB	BOLD:AAN5358	Diptera	Chironomidae	50
AGAKB	BOLD:AAQ0602	Diptera	Chironomidae	50
AGAKB	BOLD:AAN5355	Diptera	Chironomidae	50
AGAKB	BOLD:AAN5358	Diptera	Chironomidae	50
AGAKB	BOLD:AAN5356	Diptera	Chironomidae	50
AGAKB	BOLD:AAO8538	Diptera	Psychodidae	50
AGAKB	BOLD:AAN5355	Diptera	Chironomidae	50
AGAKB	BOLD:ABU5526	Diptera	Chironomidae	50
AGAKB	BOLD:AAC4197	Diptera	Chironomidae	50
AGAKB	BOLD:ACN7340	Diptera	Cecidomyiidae	50
AGAKB	BOLD:AAC4197	Diptera	Chironomidae	50
AGAKB	BOLD:ACN7340	Diptera	Cecidomyiidae	50
AGAKB	BOLD:AAO8538	Diptera	Psychodidae	50
AGAKB	BOLD:ABA1215	Diptera	Sciaridae	50
AGAKB	BOLD:AAC4197	Diptera	Chironomidae	50
AGAKB	BOLD:AAN5358	Diptera	Chironomidae	50
AGAKB	BOLD:AAN5355	Diptera	Chironomidae	50
AGAKB	BOLD:ABA6501	Diptera	Chironomidae	50
AGAKB	BOLD:AAN5358	Diptera	Chironomidae	50
AGAKB	BOLD:AAG2452	Diptera	Anthomyiidae	50
AGAKB	BOLD:ABA6409	Diptera	Sciaridae	50
AGAKB	BOLD:AAM6129	Diptera	Cecidomyiidae	50
AGAKB	BOLD:AAV5544	Diptera	Cecidomyiidae	50
AGAKB	BOLD:ACM2991	Diptera	Agromyzidae	50
AGAKB	BOLD:ABV3275	Diptera	Sciaridae	50
AGAKB	BOLD:AAN5358	Diptera	Chironomidae	50
AGAKB	BOLD:ABA1223	Diptera	Cecidomyiidae	50
AGAKB	BOLD:ABA1223	Diptera	Cecidomyiidae	50
AGAKB	BOLD:AAN5355	Diptera	Chironomidae	50
AGAKB	BOLD:ABA1223	Diptera	Cecidomyiidae	50
AGAKB	BOLD:ADV7272	Diptera	Chironomidae	50
AGAKB	BOLD:ABA1223	Diptera	Cecidomyiidae	50
AGAKB	BOLD:ACW5117	Diptera	Chironomidae	50
AGAKB	BOLD:AAN5355	Diptera	Chironomidae	50
AGAKB	BOLD:AAN5355	Diptera	Chironomidae	50
AGAKB	BOLD:AAN5355	Diptera	Chironomidae	50
AGAKB	BOLD:AAN5355	Diptera	Chironomidae	50
AGAKB	BOLD:AAO8538	Diptera	Psychodidae	50
AGAKB	BOLD:AAN5355	Diptera	Chironomidae	50
AGAKB	BOLD:AAN5355	Diptera	Chironomidae	50
AGAKB	BOLD:AAO8538	Diptera	Psychodidae	50
AGAKB	BOLD:AAO8538	Diptera	Psychodidae	50
AGAKB	BOLD:ACR4350	Diptera	Sciaridae	50
AGAKB	BOLD:ABA1215	Diptera	Sciaridae	50
AGAKB	BOLD:AAN5358	Diptera	Chironomidae	50
AGAKB	BOLD:AAN5358	Diptera	Chironomidae	50
AGAKB	BOLD:AAO8538	Diptera	Psychodidae	50
AGAKB	BOLD:ABA1223	Diptera	Cecidomyiidae	50
AGAKB	BOLD:AAN5355	Diptera	Chironomidae	50
AGAKB	BOLD:AAQ2138	Diptera	Sciaridae	50
AGAKB	BOLD:AAN5358	Diptera	Chironomidae	50
AGAKB	BOLD:ABA1215	Diptera	Sciaridae	50
AGAKB	BOLD:AAF1051	Diptera	Agromyzidae	50
AGAKB	BOLD:AAN5355	Diptera	Chironomidae	50
AGAKB	BOLD:ACW5117	Diptera	Chironomidae	50
AGAKB	BOLD:ABA1223	Diptera	Cecidomyiidae	50
AGAKB	BOLD:AAN5355	Diptera	Chironomidae	50
AGAKB	BOLD:AAC4197	Diptera	Chironomidae	50
AGAKB	BOLD:AAC4197	Diptera	Chironomidae	50
AGAKB	BOLD:AAF1051	Diptera	Agromyzidae	50
AGAKB	BOLD:AAG4944	Diptera	Mycetophilidae	50
AGAKB	BOLD:ABA1223	Diptera	Cecidomyiidae	50
AGAKB	BOLD:AAU6533	Diptera	Phoridae	50
AGAKB	BOLD:AAP2988	Diptera	Agromyzidae	50
AGAKB	BOLD:AAN5355	Diptera	Chironomidae	50
AGAKB	BOLD:AAN5355	Diptera	Chironomidae	50
AGAKB	BOLD:AAO8538	Diptera	Psychodidae	50
AGAKB	BOLD:ACN7340	Diptera	Cecidomyiidae	50
AGAKB	BOLD:AAO8538	Diptera	Psychodidae	50
AGAKB	BOLD:ACW5117	Diptera	Chironomidae	50
AGAKB	BOLD:AAC4197	Diptera	Chironomidae	50
AGAKB	BOLD:ABA1223	Diptera	Cecidomyiidae	50
AGAKB	BOLD:AAY6412	Diptera	Sciaridae	50
AGAKB	BOLD:AAN5355	Diptera	Chironomidae	50
AGAKB	BOLD:AAO8538	Diptera	Psychodidae	50
AGAKB	BOLD:ABA1242	Diptera	Cecidomyiidae	50
AGAKB	BOLD:ABA1215	Diptera	Sciaridae	50
AGAKB	BOLD:AAN5355	Diptera	Chironomidae	50
AGAKB	BOLD:ACE0699	Diptera	Chironomidae	50
AGAKB	BOLD:ABX3194	Diptera	Sciaridae	50
AGAKB	BOLD:AAD5254	Diptera	Chironomidae	50
AGAKB	BOLD:ABA1223	Diptera	Cecidomyiidae	50
AGAKB	BOLD:ABA1223	Diptera	Cecidomyiidae	50
AGAKB	BOLD:ABU5525	Diptera	Chironomidae	50
AGAKB	BOLD:AAH9641	Diptera	Chironomidae	50
AGAKB	BOLD:AAO8538	Diptera	Psychodidae	50
AGAKB	BOLD:ADV7272	Diptera	Chironomidae	50
AGAKB	BOLD:ABA1223	Diptera	Cecidomyiidae	50
AGAKB	BOLD:AAO8538	Diptera	Psychodidae	50
AGAKB	BOLD:AAO8538	Diptera	Psychodidae	50
AGAKB	BOLD:AAN5355	Diptera	Chironomidae	50
AGAKB	BOLD:AAO8538	Diptera	Psychodidae	50
AGAKB	BOLD:ABA1223	Diptera	Cecidomyiidae	50
AGAKB	BOLD:AAO8538	Diptera	Psychodidae	50
AGAKB	BOLD:AAN5355	Diptera	Chironomidae	50
AGAKB	BOLD:AAN5355	Diptera	Chironomidae	50
AGAKB	BOLD:AAN5355	Diptera	Chironomidae	50
AGAKB	BOLD:AAN5358	Diptera	Chironomidae	50
AGAKB	BOLD:ACW5117	Diptera	Chironomidae	50
AGAKB	BOLD:AAN5355	Diptera	Chironomidae	50
AGAKB	BOLD:ABA1223	Diptera	Cecidomyiidae	50
AGAKB	BOLD:AAC4197	Diptera	Chironomidae	50
AGAKB	BOLD:AAN5355	Diptera	Chironomidae	50
AGAKB	BOLD:ABA1223	Diptera	Cecidomyiidae	50
AGAKB	BOLD:AAP2987	Diptera	Agromyzidae	50
AGAKB	BOLD:AAN5355	Diptera	Chironomidae	50
AGAKB	BOLD:ABA1219	Diptera	Cecidomyiidae	50
AGAKB	BOLD:AAO8538	Diptera	Psychodidae	50
AGAKB	BOLD:AAO8538	Diptera	Psychodidae	50
AGAKB	BOLD:ABA1223	Diptera	Cecidomyiidae	50
AGAKB	BOLD:ABA1223	Diptera	Cecidomyiidae	50
AGAKB	BOLD:AAG7312	Diptera	Sphaeroceridae	50
AGAKB	BOLD:ACW5117	Diptera	Chironomidae	50
AGAKB	BOLD:AAN5355	Diptera	Chironomidae	50
AGAKB	BOLD:AAO8538	Diptera	Psychodidae	50
AGAKB	BOLD:ABA1223	Diptera	Cecidomyiidae	50
AGAKB	BOLD:ABA1223	Diptera	Cecidomyiidae	50
AGAKB	BOLD:AAM7064	Diptera	Chironomidae	50
AGAKB	BOLD:ACN7340	Diptera	Cecidomyiidae	50
AGAKB	BOLD:AAO8538	Diptera	Psychodidae	50
AGAKB	BOLD:AAN5358	Diptera	Chironomidae	50
AGAKB	BOLD:AAP2988	Diptera	Agromyzidae	50
AGAKB	BOLD:ACC2183	Diptera	Agromyzidae	50
AGAKB	BOLD:AAN5358	Diptera	Chironomidae	50
AGAKB	BOLD:ACW5117	Diptera	Chironomidae	50
AGAKB	BOLD:AAN5358	Diptera	Chironomidae	50
AGAKB	BOLD:ABA1215	Diptera	Sciaridae	50
AGAKB	BOLD:ACE0699	Diptera	Chironomidae	50
AGAKB	BOLD:AAN5358	Diptera	Chironomidae	50
AGAKB	BOLD:ACE0699	Diptera	Chironomidae	50
AGAKB	BOLD:AAP2988	Diptera	Agromyzidae	50
AGAKB	BOLD:ACN7340	Diptera	Cecidomyiidae	50
AGAKB	BOLD:AAN5355	Diptera	Chironomidae	50
AGAKB	BOLD:ABU5526	Diptera	Chironomidae	50
AGAKB	BOLD:AAN5355	Diptera	Chironomidae	50
AGAKB	BOLD:ACW5117	Diptera	Chironomidae	50
AGAKB	BOLD:AAN5355	Diptera	Chironomidae	50
AGAKB	BOLD:ABA1223	Diptera	Cecidomyiidae	50
AGAKB	BOLD:AAO8538	Diptera	Psychodidae	50
AGAKB	BOLD:ABA1215	Diptera	Sciaridae	50
AGAKB	BOLD:AAN5355	Diptera	Chironomidae	50
AGAKB	BOLD:AAN5355	Diptera	Chironomidae	50
AGAKB	BOLD:AAO8538	Diptera	Psychodidae	50
AGAKB	BOLD:ABA6408	Diptera	Chironomidae	50
AGAKB	BOLD:AAN5358	Diptera	Chironomidae	50
AGAKB	BOLD:AAN5358	Diptera	Chironomidae	50
AGAKB	BOLD:ABA1223	Diptera	Cecidomyiidae	50
AGAKB	BOLD:ACW5117	Diptera	Chironomidae	50
AGAKB	BOLD:AAN5355	Diptera	Chironomidae	50
AGAKB	BOLD:AAN5358	Diptera	Chironomidae	50
AGAKB	BOLD:ABU5526	Diptera	Chironomidae	50
AGAKB	BOLD:AAN5355	Diptera	Chironomidae	50
AGAKB	BOLD:ABU5526	Diptera	Chironomidae	50
AGAKB	BOLD:ABA1223	Diptera	Cecidomyiidae	50
AGAKB	BOLD:ACW5117	Diptera	Chironomidae	50
AGAKB	BOLD:ADV7272	Diptera	Chironomidae	50
AGAKB	BOLD:ACW5117	Diptera	Chironomidae	50
AGAKB	BOLD:AAN5355	Diptera	Chironomidae	50
AGAKB	BOLD:ABA1223	Diptera	Cecidomyiidae	50
AGAKB	BOLD:AAM9242	Diptera	Sciaridae	50
AGAKB	BOLD:AAN5355	Diptera	Chironomidae	50
AGAKB	BOLD:ABU5526	Diptera	Chironomidae	50
AGAKB	BOLD:AAC4197	Diptera	Chironomidae	50
AGAKB	BOLD:ABA1223	Diptera	Cecidomyiidae	50
AGAKB	BOLD:AAN5358	Diptera	Chironomidae	50
AGAKB	BOLD:ADV7272	Diptera	Chironomidae	50
AGAKB	BOLD:ABA1223	Diptera	Cecidomyiidae	50
AGAKB	BOLD:AAN5355	Diptera	Chironomidae	50
AGAKB	BOLD:AAN5355	Diptera	Chironomidae	50
AGAKB	BOLD:AAN8770	Diptera	Psychodidae	50
AGAKB	BOLD:AAP9021	Diptera	Cecidomyiidae	50
AGAKB	BOLD:AAN5355	Diptera	Chironomidae	50
AGAKB	BOLD:ABX5809	Diptera	Chironomidae	50
AGAKB	BOLD:AAN5355	Diptera	Chironomidae	50
AGAKB	BOLD:AAN5356	Diptera	Chironomidae	50
AGAKB	BOLD:AAO8538	Diptera	Psychodidae	50
AGAKB	BOLD:ABA1223	Diptera	Cecidomyiidae	50
AGAKB	BOLD:ACW5117	Diptera	Chironomidae	50
AGAKB	BOLD:AAO8538	Diptera	Psychodidae	50
AGAKB	BOLD:ABA1245	Diptera	Chironomidae	50
AGAKB	BOLD:AAO8538	Diptera	Psychodidae	50
AGAKB	BOLD:ABA1223	Diptera	Cecidomyiidae	50
AGAKB	BOLD:ABA1223	Diptera	Cecidomyiidae	50
AGAKB	BOLD:ABU5526	Diptera	Chironomidae	50
AGAKB	BOLD:ABA1223	Diptera	Cecidomyiidae	50
AGAKB	BOLD:AAN5268	Diptera	Cecidomyiidae	50
AGAKB	BOLD:ACE0699	Diptera	Chironomidae	50
AGAKB	BOLD:ACW5117	Diptera	Chironomidae	50
AGAKB	BOLD:AAC4197	Diptera	Chironomidae	50
AGAKB	BOLD:AAO8538	Diptera	Psychodidae	50
AGAKB	BOLD:AAL9076	Diptera	Phoridae	50
AGAKB	BOLD:ABA1245	Diptera	Chironomidae	50
AGAKB	BOLD:AAC4197	Diptera	Chironomidae	50
AGAKB	BOLD:AAH3920	Diptera	Sciaridae	50
AGAKB	BOLD:AAO8538	Diptera	Psychodidae	50
AGAKB	BOLD:AAO8538	Diptera	Psychodidae	50
AGAKB	BOLD:AAO8538	Diptera	Psychodidae	50
AGAKB	BOLD:AAN5358	Diptera	Chironomidae	50
AGAKB	BOLD:AAI2681	Diptera	Chironomidae	50
AGAKB	BOLD:AAN5358	Diptera	Chironomidae	50
AGAKB	BOLD:ABA1219	Diptera	Cecidomyiidae	50
AGAKB	BOLD:AAN5358	Diptera	Chironomidae	50
AGAKB	BOLD:ACW5117	Diptera	Chironomidae	50
AGAKB	BOLD:AAN5355	Diptera	Chironomidae	50
AGAKB	BOLD:ABA1215	Diptera	Sciaridae	50
AGAKB	BOLD:ABA1215	Diptera	Sciaridae	50
AGAKB	BOLD:ABW2693	Mesostigmata	Ascidae	50
AGAKB	BOLD:ACF8020	Mesostigmata	Ascidae	50
AGAKB	BOLD:ACL9406	Trombidiformes	Cunaxidae	50
AGAKB	BOLD:ABW2693	Mesostigmata	Ascidae	50
AGAKB	BOLD:ABA5948	Hymenoptera	Figitidae	50
AGAKB	BOLD:AAZ0173	Hymenoptera	Mymaridae	50
AGAKB	BOLD:ABA5934	Hymenoptera	Ichneumonidae	50
AGAKC	BOLD:ABZ2493	Diptera	Tachinidae	50
AGAKC	BOLD:AAC2498	Diptera	Muscidae	50
AGAKC	BOLD:AAC2498	Diptera	Muscidae	50
AGAKC	BOLD:AAD0853	Diptera	Scathophagidae	50
AGAKC	BOLD:AAD0853	Diptera	Scathophagidae	50
AGAKC	BOLD:AAB1353	Lepidoptera	Erebidae	50
AGAKC	BOLD:AAA4171	Lepidoptera	Erebidae	50
AGAKC	BOLD:AAA9251	Lepidoptera	Gelechiidae	50
AGAKC	BOLD:AAA1513	Lepidoptera	Plutellidae	50
AGAKC	BOLD:ABA4842	Coleoptera	Elateridae	50
AGAKC	BOLD:AAP6369	Coleoptera	Elateridae	50
AGAKC	BOLD:ABA4842	Coleoptera	Elateridae	50
AGAKC	BOLD:ABA7975	Hymenoptera	Tenthredinidae	50
AGAKC	BOLD:AAB2384	Diptera	Syrphidae	50
AGAKC	BOLD:AAB2384	Diptera	Syrphidae	50
AGAKC	BOLD:AAB2384	Diptera	Syrphidae	50
AGAKC	BOLD:AAB2384	Diptera	Syrphidae	50
AGAKC	BOLD:AAB2384	Diptera	Syrphidae	50
AGAKC	BOLD:AAB2384	Diptera	Syrphidae	50
AGAKC	BOLD:AAB2384	Diptera	Syrphidae	50
AGAKC	BOLD:AAB2384	Diptera	Syrphidae	50
AGAKC	BOLD:AAB2384	Diptera	Syrphidae	50
AGAKC	BOLD:AAB2384	Diptera	Syrphidae	50
AGAKC	BOLD:AAB2384	Diptera	Syrphidae	50
AGAKC	BOLD:AAB2384	Diptera	Syrphidae	50
AGAKC	BOLD:AAI1474	Diptera	Tachinidae	50
AGAKC	BOLD:AAG2462	Diptera	Anthomyiidae	50
AGAKC	BOLD:AAA3453	Diptera	Anthomyiidae	50
AGAKC	BOLD:AAA4277	Diptera	Syrphidae	50
AGAKC	BOLD:AAA4277	Diptera	Syrphidae	50
AGAKC	BOLD:AAA7374	Diptera	Syrphidae	50
AGAKC	BOLD:ACR4394	Diptera	Anthomyiidae	50
AGAKC	BOLD:AAA3453	Diptera	Anthomyiidae	50
AGAKC	BOLD:AAC1312	Diptera	Syrphidae	50
AGAKC	BOLD:AAB2384	Diptera	Syrphidae	50
AGAKC	BOLD:AAA3453	Diptera	Anthomyiidae	50
AGAKC	BOLD:ACA9701	Diptera	Dolichopodidae	50
AGAKC	BOLD:AAD0853	Diptera	Scathophagidae	50
AGAKC	BOLD:AAG2511	Diptera	Anthomyiidae	50
AGAKC	BOLD:AAA3453	Diptera	Anthomyiidae	50
AGAKC	BOLD:AAG2511	Diptera	Anthomyiidae	50
AGAKC	BOLD:AAA3453	Diptera	Anthomyiidae	50
AGAKC	BOLD:AAB2866	Diptera	Syrphidae	50
AGAKC	BOLD:AAA3453	Diptera	Anthomyiidae	50
AGAKC	BOLD:ACZ5374	Diptera	Anthomyiidae	50
AGAKC	BOLD:AAA2372	Hymenoptera	Formicidae	50
AGAKC	BOLD:ABZ4364	Hymenoptera	Ichneumonidae	50
AGAKC	BOLD:AAD5194	Hymenoptera	Ichneumonidae	50
AGAKC	BOLD:ACA6067	Coleoptera	Curculionidae	50
AGAKC	BOLD:AAB2076	Lepidoptera	Tortricidae	50
AGAKC	BOLD:AAU6533	Diptera	Phoridae	50
AGAKC	BOLD:AAO8538	Diptera	Psychodidae	50
AGAKC	BOLD:ACW5117	Diptera	Chironomidae	50
AGAKC	BOLD:AAN5355	Diptera	Chironomidae	50
AGAKC	BOLD:ACW5117	Diptera	Chironomidae	50
AGAKC	BOLD:ACW5117	Diptera	Chironomidae	50
AGAKC	BOLD:AAO8538	Diptera	Psychodidae	50
AGAKC	BOLD:AAP9858	Diptera	Phoridae	50
AGAKC	BOLD:AAM6129	Diptera	Cecidomyiidae	50
AGAKC	BOLD:AAO8538	Diptera	Psychodidae	50
AGAKC	BOLD:AAO8538	Diptera	Psychodidae	50
AGAKC	BOLD:AAI2601	Diptera	Chironomidae	50
AGAKC	BOLD:AAP4697	Diptera	Phoridae	50
AGAKC	BOLD:AAG0314	Diptera	Chironomidae	50
AGAKC	BOLD:ACR4350	Diptera	Sciaridae	50
AGAKC	BOLD:AAF1049	Diptera	Agromyzidae	50
AGAKC	BOLD:AAM9254	Diptera	Sciaridae	50
AGAKC	BOLD:ABA1223	Diptera	Cecidomyiidae	50
AGAKC	BOLD:AAM7064	Diptera	Chironomidae	50
AGAKC	BOLD:AAH3920	Diptera	Sciaridae	50
AGAKC	BOLD:ACR4350	Diptera	Sciaridae	50
AGAKC	BOLD:AAN5355	Diptera	Chironomidae	50
AGAKC	BOLD:AAA3453	Diptera	Anthomyiidae	50
AGAKC	BOLD:AAN5358	Diptera	Chironomidae	50
AGAKC	BOLD:AAG7070	Diptera	Lonchaeidae	50
AGAKC	BOLD:AAO8538	Diptera	Psychodidae	50
AGAKC	BOLD:ACV3127	Diptera	Cecidomyiidae	50
AGAKC	BOLD:AAO8538	Diptera	Psychodidae	50
AGAKC	BOLD:AAO8538	Diptera	Psychodidae	50
AGAKC	BOLD:AAO8538	Diptera	Psychodidae	50
AGAKC	BOLD:AAN5355	Diptera	Chironomidae	50
AGAKC	BOLD:AAO8538	Diptera	Psychodidae	50
AGAKC	BOLD:AAO8538	Diptera	Psychodidae	50
AGAKC	BOLD:AAN6447	Diptera	Sciaridae	50
AGAKC	BOLD:ACR4350	Diptera	Sciaridae	50
AGAKC	BOLD:AAO8538	Diptera	Psychodidae	50
AGAKC	BOLD:ACX6055	Diptera	Phoridae	50
AGAKC	BOLD:AAM7064	Diptera	Chironomidae	50
AGAKC	BOLD:AAN5355	Diptera	Chironomidae	50
AGAKC	BOLD:ABX3194	Diptera	Sciaridae	50
AGAKC	BOLD:AAO8538	Diptera	Psychodidae	50
AGAKC	BOLD:AAC4197	Diptera	Chironomidae	50
AGAKC	BOLD:AAO8538	Diptera	Psychodidae	50
AGAKC	BOLD:ABA1226	Diptera	Chironomidae	50
AGAKC	BOLD:AAO8538	Diptera	Psychodidae	50
AGAKC	BOLD:AAO8538	Diptera	Psychodidae	50
AGAKC	BOLD:AAO8538	Diptera	Psychodidae	50
AGAKC	BOLD:AAO8538	Diptera	Psychodidae	50
AGAKC	BOLD:ACR4350	Diptera	Sciaridae	50
AGAKC	BOLD:AAL9079	Diptera	Phoridae	50
AGAKC	BOLD:AAG7070	Diptera	Lonchaeidae	50
AGAKC	BOLD:ACW5117	Diptera	Chironomidae	50
AGAKC	BOLD:ACR4350	Diptera	Sciaridae	50
AGAKC	BOLD:AAO8538	Diptera	Psychodidae	50
AGAKC	BOLD:ACV3368	Diptera	Chironomidae	50
AGAKC	BOLD:ACW5117	Diptera	Chironomidae	50
AGAKC	BOLD:ABW1187	Diptera	Iteaphila-group	50
AGAKC	BOLD:AAO8538	Diptera	Psychodidae	50
AGAKC	BOLD:ACU3687	Diptera	Agromyzidae	50
AGAKC	BOLD:AAP6465	Diptera	Sciaridae	50
AGAKC	BOLD:ABA1215	Diptera	Sciaridae	50
AGAKC	BOLD:AAL7370	Diptera	Chironomidae	50
AGAKC	BOLD:AAO8538	Diptera	Psychodidae	50
AGAKC	BOLD:AAH3920	Diptera	Sciaridae	50
AGAKC	BOLD:AAN5355	Diptera	Chironomidae	50
AGAKC	BOLD:AAO8538	Diptera	Psychodidae	50
AGAKC	BOLD:AAN5358	Diptera	Chironomidae	50
AGAKC	BOLD:ACA9275	Diptera	Chironomidae	50
AGAKC	BOLD:AAP3587	Diptera	Agromyzidae	50
AGAKC	BOLD:AAN5355	Diptera	Chironomidae	50
AGAKC	BOLD:AAN5355	Diptera	Chironomidae	50
AGAKC	BOLD:AAG2452	Diptera	Anthomyiidae	50
AGAKC	BOLD:AAG6433	Diptera	Ceratopogonidae	50
AGAKC	BOLD:AAH3920	Diptera	Sciaridae	50
AGAKC	BOLD:AAO8538	Diptera	Psychodidae	50
AGAKC	BOLD:ACV3368	Diptera	Chironomidae	50
AGAKC	BOLD:AAO8538	Diptera	Psychodidae	50
AGAKC	BOLD:AAO8538	Diptera	Psychodidae	50
AGAKC	BOLD:ACW5117	Diptera	Chironomidae	50
AGAKC	BOLD:AAO8538	Diptera	Psychodidae	50
AGAKC	BOLD:AAN5356	Diptera	Chironomidae	50
AGAKC	BOLD:AAI7960	Diptera	Agromyzidae	50
AGAKC	BOLD:AAN5356	Diptera	Chironomidae	50
AGAKC	BOLD:AAO8538	Diptera	Psychodidae	50
AGAKC	BOLD:AAO8538	Diptera	Psychodidae	50
AGAKC	BOLD:AAO8538	Diptera	Psychodidae	50
AGAKC	BOLD:ACZ5374	Diptera	Anthomyiidae	50
AGAKC	BOLD:ACX6055	Diptera	Phoridae	50
AGAKC	BOLD:AAO8538	Diptera	Psychodidae	50
AGAKC	BOLD:AAO8538	Diptera	Psychodidae	50
AGAKC	BOLD:AAN5358	Diptera	Chironomidae	50
AGAKC	BOLD:AAN5355	Diptera	Chironomidae	50
AGAKC	BOLD:AAA3453	Diptera	Anthomyiidae	50
AGAKC	BOLD:AAO8538	Diptera	Psychodidae	50
AGAKC	BOLD:ACR4350	Diptera	Sciaridae	50
AGAKC	BOLD:AAO8538	Diptera	Psychodidae	50
AGAKC	BOLD:AAG7283	Diptera	Sphaeroceridae	50
AGAKC	BOLD:AAO8538	Diptera	Psychodidae	50
AGAKC	BOLD:AAO8538	Diptera	Psychodidae	50
AGAKC	BOLD:AAO8538	Diptera	Psychodidae	50
AGAKC	BOLD:AAM7064	Diptera	Chironomidae	50
AGAKC	BOLD:AAO8538	Diptera	Psychodidae	50
AGAKC	BOLD:AAG8493	Diptera	Drosophilidae	50
AGAKC	BOLD:AAN5355	Diptera	Chironomidae	50
AGAKC	BOLD:AAO8538	Diptera	Psychodidae	50
AGAKC	BOLD:AAO8538	Diptera	Psychodidae	50
AGAKC	BOLD:AAN5355	Diptera	Chironomidae	50
AGAKC	BOLD:AAO8538	Diptera	Psychodidae	50
AGAKC	BOLD:AAO8538	Diptera	Psychodidae	50
AGAKC	BOLD:AAM9242	Diptera	Sciaridae	50
AGAKC	BOLD:AAO8538	Diptera	Psychodidae	50
AGAKC	BOLD:AAO8538	Diptera	Psychodidae	50
AGAKC	BOLD:AAM9242	Diptera	Sciaridae	50
AGAKC	BOLD:AAO8538	Diptera	Psychodidae	50
AGAKC	BOLD:AAN5355	Diptera	Chironomidae	50
AGAKC	BOLD:ACP6694	Diptera	Chironomidae	50
AGAKC	BOLD:AAO8538	Diptera	Psychodidae	50
AGAKC	BOLD:AAP4697	Diptera	Phoridae	50
AGAKC	BOLD:ACW5117	Diptera	Chironomidae	50
AGAKC	BOLD:AAF9314	Diptera	Psychodidae	50
AGAKC	BOLD:AAN6447	Diptera	Sciaridae	50
AGAKC	BOLD:AAO8538	Diptera	Psychodidae	50
AGAKC	BOLD:ACW5117	Diptera	Chironomidae	50
AGAKC	BOLD:AAN6447	Diptera	Sciaridae	50
AGAKC	BOLD:AAO8538	Diptera	Psychodidae	50
AGAKC	BOLD:AAO8538	Diptera	Psychodidae	50
AGAKC	BOLD:AAO8538	Diptera	Psychodidae	50
AGAKC	BOLD:AAN6447	Diptera	Sciaridae	50
AGAKC	BOLD:ABU5526	Diptera	Chironomidae	50
AGAKC	BOLD:AAO8538	Diptera	Psychodidae	50
AGAKC	BOLD:AAN5358	Diptera	Chironomidae	50
AGAKC	BOLD:AAG1741	Diptera	Muscidae	50
AGAKC	BOLD:ACR4350	Diptera	Sciaridae	50
AGAKC	BOLD:AAN5356	Diptera	Chironomidae	50
AGAKC	BOLD:ACW5117	Diptera	Chironomidae	50
AGAKC	BOLD:AAH3920	Diptera	Sciaridae	50
AGAKC	BOLD:ACW5117	Diptera	Chironomidae	50
AGAKC	BOLD:AAN5356	Diptera	Chironomidae	50
AGAKC	BOLD:AAN5355	Diptera	Chironomidae	50
AGAKC	BOLD:AAN5341	Diptera	Chironomidae	50
AGAKC	BOLD:ACX6055	Diptera	Phoridae	50
AGAKC	BOLD:AAO8538	Diptera	Psychodidae	50
AGAKC	BOLD:AAN5283	Diptera	Cecidomyiidae	50
AGAKC	BOLD:AAO8538	Diptera	Psychodidae	50
AGAKC	BOLD:ADA3072	Diptera	Phoridae	50
AGAKC	BOLD:AAN5341	Diptera	Chironomidae	50
AGAKC	BOLD:ACB1079	Diptera	Cecidomyiidae	50
AGAKC	BOLD:ABA6448	Diptera	Cecidomyiidae	50
AGAKC	BOLD:ACR4394	Diptera	Anthomyiidae	50
AGAKC	BOLD:AAB2644	Diptera	Chironomidae	50
AGAKC	BOLD:AAN6435	Diptera	Sciaridae	50
AGAKC	BOLD:AAO8538	Diptera	Psychodidae	50
AGAKC	BOLD:AAO8538	Diptera	Psychodidae	50
AGAKC	BOLD:AAN6447	Diptera	Sciaridae	50
AGAKC	BOLD:AAG5467	Diptera	Chironomidae	50
AGAKC	BOLD:AAC4197	Diptera	Chironomidae	50
AGAKC	BOLD:AAB2641	Diptera	Chironomidae	50
AGAKC	BOLD:AAZ0294	Diptera	Sciaridae	50
AGAKC	BOLD:AAO8538	Diptera	Psychodidae	50
AGAKC	BOLD:AAK8756	Diptera	Agromyzidae	50
AGAKC	BOLD:AAY6412	Diptera	Sciaridae	50
AGAKC	BOLD:AAP6465	Diptera	Sciaridae	50
AGAKC	BOLD:AAO8538	Diptera	Psychodidae	50
AGAKC	BOLD:AAN5358	Diptera	Chironomidae	50
AGAKC	BOLD:AAM7064	Diptera	Chironomidae	50
AGAKC	BOLD:AAO8538	Diptera	Psychodidae	50
AGAKC	BOLD:AAO8538	Diptera	Psychodidae	50
AGAKC	BOLD:ACN7340	Diptera	Cecidomyiidae	50
AGAKC	BOLD:AAY6412	Diptera	Sciaridae	50
AGAKC	BOLD:AAL9076	Diptera	Phoridae	50
AGAKC	BOLD:AAC4197	Diptera	Chironomidae	50
AGAKC	BOLD:ABU5533	Diptera	Phoridae	50
AGAKC	BOLD:AAO8538	Diptera	Psychodidae	50
AGAKC	BOLD:AAP6409	Diptera	Phoridae	50
AGAKC	BOLD:ABV1314	Diptera	Psychodidae	50
AGAKC	BOLD:AAO8538	Diptera	Psychodidae	50
AGAKC	BOLD:AAO8538	Diptera	Psychodidae	50
AGAKC	BOLD:AAN5355	Diptera	Chironomidae	50
AGAKC	BOLD:ACW5117	Diptera	Chironomidae	50
AGAKC	BOLD:AAN5341	Diptera	Chironomidae	50
AGAKC	BOLD:AAN6447	Diptera	Sciaridae	50
AGAKC	BOLD:ABU5526	Diptera	Chironomidae	50
AGAKC	BOLD:ACD9543	Diptera	Sciaridae	50
AGAKC	BOLD:ACR4350	Diptera	Sciaridae	50
AGAKC	BOLD:AAC4197	Diptera	Chironomidae	50
AGAKC	BOLD:AAZ5626	Diptera	Sciaridae	50
AGAKC	BOLD:ACW5117	Diptera	Chironomidae	50
AGAKC	BOLD:ACR4350	Diptera	Sciaridae	50
AGAKC	BOLD:AAN5341	Diptera	Chironomidae	50
AGAKC	BOLD:AAP6827	Diptera	Cecidomyiidae	50
AGAKC	BOLD:AAO8538	Diptera	Psychodidae	50
AGAKC	BOLD:AAO8538	Diptera	Psychodidae	50
AGAKC	BOLD:AAN6447	Diptera	Sciaridae	50
AGAKC	BOLD:AAN5355	Diptera	Chironomidae	50
AGAKC	BOLD:AAC4197	Diptera	Chironomidae	50
AGAKC	BOLD:AAM6129	Diptera	Cecidomyiidae	50
AGAKC	BOLD:ABA1231	Diptera	Sciaridae	50
AGAKC	BOLD:AAN5358	Diptera	Chironomidae	50
AGAKC	BOLD:AAO8538	Diptera	Psychodidae	50
AGAKC	BOLD:ACB1079	Diptera	Cecidomyiidae	50
AGAKC	BOLD:AAO8538	Diptera	Psychodidae	50
AGAKC	BOLD:AAO8538	Diptera	Psychodidae	50
AGAKC	BOLD:ACU7906	Diptera	Chironomidae	50
AGAKC	BOLD:AAO8538	Diptera	Psychodidae	50
AGAKC	BOLD:AAO8538	Diptera	Psychodidae	50
AGAKC	BOLD:ADV7272	Diptera	Chironomidae	50
AGAKC	BOLD:AAN5356	Diptera	Chironomidae	50
AGAKC	BOLD:AAU6764	Diptera	Sciaridae	50
AGAKC	BOLD:AAF1049	Diptera	Agromyzidae	50
AGAKC	BOLD:ABX3194	Diptera	Sciaridae	50
AGAKC	BOLD:AAU6533	Diptera	Phoridae	50
AGAKC	BOLD:AAP4697	Diptera	Phoridae	50
AGAKC	BOLD:AAN5348	Diptera	Chironomidae	50
AGAKC	BOLD:ACW5117	Diptera	Chironomidae	50
AGAKC	BOLD:AAP6827	Diptera	Cecidomyiidae	50
AGAKC	BOLD:ABX3194	Diptera	Sciaridae	50
AGAKC	BOLD:AAH3920	Diptera	Sciaridae	50
AGAKC	BOLD:AAO8538	Diptera	Psychodidae	50
AGAKC	BOLD:ABA1215	Diptera	Sciaridae	50
AGAKC	BOLD:AAN5267	Diptera	Cecidomyiidae	50
AGAKC	BOLD:ABA1215	Diptera	Sciaridae	50
AGAKC	BOLD:ABA1237	Diptera	Chironomidae	50
AGAKC	BOLD:ACR4350	Diptera	Sciaridae	50
AGAKC	BOLD:AAM9242	Diptera	Sciaridae	50
AGAKC	BOLD:ACD9543	Diptera	Sciaridae	50
AGAKC	BOLD:AAO8538	Diptera	Psychodidae	50
AGAKC	BOLD:AAN5341	Diptera	Chironomidae	50
AGAKC	BOLD:AAP2988	Diptera	Agromyzidae	50
AGAKC	BOLD:AAO8538	Diptera	Psychodidae	50
AGAKC	BOLD:AAP2988	Diptera	Agromyzidae	50
AGAKC	BOLD:AAG8493	Diptera	Drosophilidae	50
AGAKC	BOLD:AAO8538	Diptera	Psychodidae	50
AGAKC	BOLD:ABW5431	Diptera	Agromyzidae	50
AGAKC	BOLD:AAP2988	Diptera	Agromyzidae	50
AGAKC	BOLD:AAO8538	Diptera	Psychodidae	50
AGAKC	BOLD:AAN5355	Diptera	Chironomidae	50
AGAKC	BOLD:AAO8538	Diptera	Psychodidae	50
AGAKC	BOLD:AAN6447	Diptera	Sciaridae	50
AGAKC	BOLD:AAO8538	Diptera	Psychodidae	50
AGAKC	BOLD:AAO8538	Diptera	Psychodidae	50
AGAKC	BOLD:AAO8538	Diptera	Psychodidae	50
AGAKC	BOLD:AAU6595	Diptera	Sciaridae	50
AGAKC	BOLD:AAL9076	Diptera	Phoridae	50
AGAKC	BOLD:AAO8538	Diptera	Psychodidae	50
AGAKC	BOLD:AAH4208	Diptera	Chloropidae	50
AGAKC	BOLD:AAO8538	Diptera	Psychodidae	50
AGAKC	BOLD:ABU5520	Diptera	Sciaridae	50
AGAKC	BOLD:AAY6412	Diptera	Sciaridae	50
AGAKC	BOLD:AAO8538	Diptera	Psychodidae	50
AGAKC	BOLD:AAM9252	Diptera	Sciaridae	50
AGAKC	BOLD:ABX3194	Diptera	Sciaridae	50
AGAKC	BOLD:ABX3194	Diptera	Sciaridae	50
AGAKC	BOLD:AAB2641	Diptera	Chironomidae	50
AGAKC	BOLD:AAN5358	Diptera	Chironomidae	50
AGAKC	BOLD:AAM7064	Diptera	Chironomidae	50
AGAKC	BOLD:AAP2988	Diptera	Agromyzidae	50
AGAKC	BOLD:ACE0699	Diptera	Chironomidae	50
AGAKC	BOLD:ACW5117	Diptera	Chironomidae	50
AGAKC	BOLD:AAN6435	Diptera	Sciaridae	50
AGAKC	BOLD:ABA7943	Diptera	Agromyzidae	50
AGAKC	BOLD:ACW5117	Diptera	Chironomidae	50
AGAKC	BOLD:AAC4197	Diptera	Chironomidae	50
AGAKC	BOLD:AAN5358	Diptera	Chironomidae	50
AGAKC	BOLD:ACR4350	Diptera	Sciaridae	50
AGAKC	BOLD:AAP2988	Diptera	Agromyzidae	50
AGAKC	BOLD:ABX8236	Diptera	Cecidomyiidae	50
AGAKC	BOLD:AAO8538	Diptera	Psychodidae	50
AGAKC	BOLD:AAP6827	Diptera	Cecidomyiidae	50
AGAKC	BOLD:ACR4350	Diptera	Sciaridae	50
AGAKC	BOLD:AAP5343	Diptera	Cecidomyiidae	50
AGAKC	BOLD:ABV1201	Diptera	Sciaridae	50
AGAKC	BOLD:AAN5355	Diptera	Chironomidae	50
AGAKC	BOLD:AAH4208	Diptera	Chloropidae	50
AGAKC	BOLD:AAN5355	Diptera	Chironomidae	50
AGAKC	BOLD:AAO8538	Diptera	Psychodidae	50
AGAKC	BOLD:AAF1051	Diptera	Agromyzidae	50
AGAKC	BOLD:AAN6447	Diptera	Sciaridae	50
AGAKC	BOLD:AAY6412	Diptera	Sciaridae	50
AGAKC	BOLD:AAF1049	Diptera	Agromyzidae	50
AGAKC	BOLD:AAM7064	Diptera	Chironomidae	50
AGAKC	BOLD:ACW5117	Diptera	Chironomidae	50
AGAKC	BOLD:AAN5355	Diptera	Chironomidae	50
AGAKC	BOLD:AAO8538	Diptera	Psychodidae	50
AGAKC	BOLD:AAY6412	Diptera	Sciaridae	50
AGAKC	BOLD:AAH3947	Diptera	Sciaridae	50
AGAKC	BOLD:AAN5358	Diptera	Chironomidae	50
AGAKC	BOLD:AAN5268	Diptera	Cecidomyiidae	50
AGAKC	BOLD:AAV5544	Diptera	Cecidomyiidae	50
AGAKC	BOLD:AAP6827	Diptera	Cecidomyiidae	50
AGAKC	BOLD:ACR4350	Diptera	Sciaridae	50
AGAKC	BOLD:ACR4350	Diptera	Sciaridae	50
AGAKC	BOLD:AAO8538	Diptera	Psychodidae	50
AGAKC	BOLD:AAN5355	Diptera	Chironomidae	50
AGAKC	BOLD:AAO8538	Diptera	Psychodidae	50
AGAKC	BOLD:AAN5358	Diptera	Chironomidae	50
AGAKC	BOLD:AAC8842	Diptera	Chironomidae	50
AGAKC	BOLD:AAF1051	Diptera	Agromyzidae	50
AGAKC	BOLD:AAO8538	Diptera	Psychodidae	50
AGAKC	BOLD:AAO8538	Diptera	Psychodidae	50
AGAKC	BOLD:AAC4197	Diptera	Chironomidae	50
AGAKC	BOLD:AAN8770	Diptera	Psychodidae	50
AGAKC	BOLD:ABU5520	Diptera	Sciaridae	50
AGAKC	BOLD:AAN5355	Diptera	Chironomidae	50
AGAKC	BOLD:AAC4197	Diptera	Chironomidae	50
AGAKC	BOLD:AAN5358	Diptera	Chironomidae	50
AGAKC	BOLD:AAN5355	Diptera	Chironomidae	50
AGAKC	BOLD:AAN5358	Diptera	Chironomidae	50
AGAKC	BOLD:AAH6591	Diptera	Cecidomyiidae	50
AGAKC	BOLD:ACE3123	Diptera	Sciaridae	50
AGAKC	BOLD:ACR4350	Diptera	Sciaridae	50
AGAKC	BOLD:AAO8538	Diptera	Psychodidae	50
AGAKC	BOLD:AAN5355	Diptera	Chironomidae	50
AGAKC	BOLD:AAO8538	Diptera	Psychodidae	50
AGAKC	BOLD:AAO8538	Diptera	Psychodidae	50
AGAKC	BOLD:AAO8538	Diptera	Psychodidae	50
AGAKC	BOLD:AAO8538	Diptera	Psychodidae	50
AGAKC	BOLD:ACN7340	Diptera	Cecidomyiidae	50
AGAKC	BOLD:ABX8236	Diptera	Cecidomyiidae	50
AGAKC	BOLD:AAO8538	Diptera	Psychodidae	50
AGAKC	BOLD:AAP2488	Diptera	Phoridae	50
AGAKC	BOLD:ACR4350	Diptera	Sciaridae	50
AGAKC	BOLD:AAO8538	Diptera	Psychodidae	50
AGAKC	BOLD:ACW5117	Diptera	Chironomidae	50
AGAKC	BOLD:AAN6447	Diptera	Sciaridae	50
AGAKC	BOLD:AAC4197	Diptera	Chironomidae	50
AGAKC	BOLD:ACW5117	Diptera	Chironomidae	50
AGAKC	BOLD:AAP4697	Diptera	Phoridae	50
AGAKC	BOLD:AAN6435	Diptera	Sciaridae	50
AGAKC	BOLD:AAN5358	Diptera	Chironomidae	50
AGAKC	BOLD:AAO8538	Diptera	Psychodidae	50
AGAKC	BOLD:AAN5341	Diptera	Chironomidae	50
AGAKC	BOLD:AAN5267	Diptera	Cecidomyiidae	50
AGAKC	BOLD:AAN6447	Diptera	Sciaridae	50
AGAKC	BOLD:ABU5526	Diptera	Chironomidae	50
AGAKC	BOLD:AAP6827	Diptera	Cecidomyiidae	50
AGAKC	BOLD:AAO8538	Diptera	Psychodidae	50
AGAKC	BOLD:AAO8538	Diptera	Psychodidae	50
AGAKC	BOLD:AAP9022	Diptera	Cecidomyiidae	50
AGAKC	BOLD:AAO8538	Diptera	Psychodidae	50
AGAKC	BOLD:ACW5117	Diptera	Chironomidae	50
AGAKC	BOLD:ABA1215	Diptera	Sciaridae	50
AGAKC	BOLD:AAN5341	Diptera	Chironomidae	50
AGAKC	BOLD:ABX8236	Diptera	Cecidomyiidae	50
AGAKC	BOLD:AAN5355	Diptera	Chironomidae	50
AGAKC	BOLD:AAN8770	Diptera	Psychodidae	50
AGAKC	BOLD:AAN5355	Diptera	Chironomidae	50
AGAKC	BOLD:AAO8538	Diptera	Psychodidae	50
AGAKC	BOLD:AAO8538	Diptera	Psychodidae	50
AGAKC	BOLD:AAO8538	Diptera	Psychodidae	50
AGAKC	BOLD:ABX8236	Diptera	Cecidomyiidae	50
AGAKC	BOLD:ACN7340	Diptera	Cecidomyiidae	50
AGAKC	BOLD:AAO8538	Diptera	Psychodidae	50
AGAKC	BOLD:ABU5526	Diptera	Chironomidae	50
AGAKC	BOLD:AAO8538	Diptera	Psychodidae	50
AGAKC	BOLD:AAH3920	Diptera	Sciaridae	50
AGAKC	BOLD:AAO8538	Diptera	Psychodidae	50
AGAKC	BOLD:AAO8538	Diptera	Psychodidae	50
AGAKC	BOLD:AAO8538	Diptera	Psychodidae	50
AGAKC	BOLD:ACP4736	Diptera	Chironomidae	50
AGAKC	BOLD:ABA1222	Diptera	Chironomidae	50
AGAKC	BOLD:AAG1000	Diptera	Chironomidae	50
AGAKC	BOLD:AAO8538	Diptera	Psychodidae	50
AGAKC	BOLD:AAO8538	Diptera	Psychodidae	50
AGAKC	BOLD:AAF1051	Diptera	Agromyzidae	50
AGAKC	BOLD:AAP6465	Diptera	Sciaridae	50
AGAKC	BOLD:AAG6460	Diptera	Cecidomyiidae	50
AGAKC	BOLD:AAN5355	Diptera	Chironomidae	50
AGAKC	BOLD:AAO8538	Diptera	Psychodidae	50
AGAKC	BOLD:AAO8538	Diptera	Psychodidae	50
AGAKC	BOLD:ADA3072	Diptera	Phoridae	50
AGAKC	BOLD:AAO8538	Diptera	Psychodidae	50
AGAKC	BOLD:AAP6465	Diptera	Sciaridae	50
AGAKC	BOLD:AAY6412	Diptera	Sciaridae	50
AGAKC	BOLD:ACW5117	Diptera	Chironomidae	50
AGAKC	BOLD:AAN5355	Diptera	Chironomidae	50
AGAKC	BOLD:ACW5117	Diptera	Chironomidae	50
AGAKC	BOLD:AAO8538	Diptera	Psychodidae	50
AGAKC	BOLD:AAO8538	Diptera	Psychodidae	50
AGAKC	BOLD:AAO8538	Diptera	Psychodidae	50
AGAKC	BOLD:AAO8538	Diptera	Psychodidae	50
AGAKC	BOLD:AAO8538	Diptera	Psychodidae	50
AGAKC	BOLD:AAC4197	Diptera	Chironomidae	50
AGAKC	BOLD:AAH3669	Diptera	Cecidomyiidae	50
AGAKC	BOLD:AAO8538	Diptera	Psychodidae	50
AGAKC	BOLD:ABV0255	Diptera	Chironomidae	50
AGAKC	BOLD:AAG6460	Diptera	Cecidomyiidae	50
AGAKC	BOLD:AAO8538	Diptera	Psychodidae	50
AGAKC	BOLD:AAN5355	Diptera	Chironomidae	50
AGAKC	BOLD:AAN6447	Diptera	Sciaridae	50
AGAKC	BOLD:AAO8538	Diptera	Psychodidae	50
AGAKC	BOLD:AAO8538	Diptera	Psychodidae	50
AGAKC	BOLD:ACN7340	Diptera	Cecidomyiidae	50
AGAKC	BOLD:AAO8538	Diptera	Psychodidae	50
AGAKC	BOLD:AAN5355	Diptera	Chironomidae	50
AGAKC	BOLD:AAN5267	Diptera	Cecidomyiidae	50
AGAKC	BOLD:AAO8538	Diptera	Psychodidae	50
AGAKC	BOLD:AAO8538	Diptera	Psychodidae	50
AGAKC	BOLD:AAO8538	Diptera	Psychodidae	50
AGAKC	BOLD:AAO8538	Diptera	Psychodidae	50
AGAKC	BOLD:ACW5117	Diptera	Chironomidae	50
AGAKC	BOLD:AAH3920	Diptera	Sciaridae	50
AGAKC	BOLD:AAO8538	Diptera	Psychodidae	50
AGAKC	BOLD:AAN5355	Diptera	Chironomidae	50
AGAKC	BOLD:AAO8538	Diptera	Psychodidae	50
AGAKC	BOLD:ACW5117	Diptera	Chironomidae	50
AGAKC	BOLD:AAY6412	Diptera	Sciaridae	50
AGAKC	BOLD:AAP6465	Diptera	Sciaridae	50
AGAKC	BOLD:ACW5117	Diptera	Chironomidae	50
AGAKC	BOLD:ABA6448	Diptera	Cecidomyiidae	50
AGAKC	BOLD:AAU6595	Diptera	Sciaridae	50
AGAKC	BOLD:ACN7340	Diptera	Cecidomyiidae	50
AGAKC	BOLD:AAO8538	Diptera	Psychodidae	50
AGAKC	BOLD:ACW5117	Diptera	Chironomidae	50
AGAKC	BOLD:ABA6448	Diptera	Cecidomyiidae	50
AGAKC	BOLD:AAO8538	Diptera	Psychodidae	50
AGAKC	BOLD:AAO8538	Diptera	Psychodidae	50
AGAKC	BOLD:AAO8538	Diptera	Psychodidae	50
AGAKC	BOLD:ACW5117	Diptera	Chironomidae	50
AGAKC	BOLD:AAO8538	Diptera	Psychodidae	50
AGAKC	BOLD:AAN5355	Diptera	Chironomidae	50
AGAKC	BOLD:AAN5355	Diptera	Chironomidae	50
AGAKC	BOLD:AAO8538	Diptera	Psychodidae	50
AGAKC	BOLD:AAO8538	Diptera	Psychodidae	50
AGAKC	BOLD:AAO8538	Diptera	Psychodidae	50
AGAKC	BOLD:ABX3194	Diptera	Sciaridae	50
AGAKC	BOLD:AAO8538	Diptera	Psychodidae	50
AGAKC	BOLD:ACN7340	Diptera	Cecidomyiidae	50
AGAKC	BOLD:AAY6412	Diptera	Sciaridae	50
AGAKC	BOLD:AAN5355	Diptera	Chironomidae	50
AGAKC	BOLD:AAM7064	Diptera	Chironomidae	50
AGAKC	BOLD:ACR4350	Diptera	Sciaridae	50
AGAKC	BOLD:AAO8538	Diptera	Psychodidae	50
AGAKC	BOLD:ABX3194	Diptera	Sciaridae	50
AGAKC	BOLD:AAO8538	Diptera	Psychodidae	50
AGAKC	BOLD:ACB1079	Diptera	Cecidomyiidae	50
AGAKC	BOLD:AAO8538	Diptera	Psychodidae	50
AGAKC	BOLD:AAO8538	Diptera	Psychodidae	50
AGAKC	BOLD:AAO8538	Diptera	Psychodidae	50
AGAKC	BOLD:ACE0699	Diptera	Chironomidae	50
AGAKC	BOLD:AAO8538	Diptera	Psychodidae	50
AGAKC	BOLD:AAO8538	Diptera	Psychodidae	50
AGAKC	BOLD:AAN5267	Diptera	Cecidomyiidae	50
AGAKC	BOLD:AAO8538	Diptera	Psychodidae	50
AGAKC	BOLD:AAC4197	Diptera	Chironomidae	50
AGAKC	BOLD:AAO8538	Diptera	Psychodidae	50
AGAKC	BOLD:AAO8538	Diptera	Psychodidae	50
AGAKC	BOLD:AAO8538	Diptera	Psychodidae	50
AGAKC	BOLD:AAN5355	Diptera	Chironomidae	50
AGAKC	BOLD:AAO8538	Diptera	Psychodidae	50
AGAKC	BOLD:AAP9021	Diptera	Cecidomyiidae	50
AGAKC	BOLD:ACN7340	Diptera	Cecidomyiidae	50
AGAKC	BOLD:AAN6447	Diptera	Sciaridae	50
AGAKC	BOLD:ACE0699	Diptera	Chironomidae	50
AGAKC	BOLD:ABA1215	Diptera	Sciaridae	50
AGAKC	BOLD:AAO8538	Diptera	Psychodidae	50
AGAKC	BOLD:AAN5341	Diptera	Chironomidae	50
AGAKC	BOLD:ABU5526	Diptera	Chironomidae	50
AGAKC	BOLD:AAH3947	Diptera	Sciaridae	50
AGAKC	BOLD:ACP4736	Diptera	Chironomidae	50
AGAKC	BOLD:AAN5267	Diptera	Cecidomyiidae	50
AGAKC	BOLD:AAO8538	Diptera	Psychodidae	50
AGAKC	BOLD:AAH3920	Diptera	Sciaridae	50
AGAKC	BOLD:ABA1215	Diptera	Sciaridae	50
AGAKC	BOLD:AAO8538	Diptera	Psychodidae	50
AGAKC	BOLD:AAH7068	Hymenoptera	Formicidae	50
AGAKC	BOLD:AAC1302	Hymenoptera	Formicidae	50
AGAKC	BOLD:AAU8729	Hymenoptera	Xyelidae	50
AGAKC	BOLD:AAN7740	Hymenoptera	Ichneumonidae	50
AGAKC	BOLD:ABZ4364	Hymenoptera	Ichneumonidae	50
AGAKC	BOLD:ABZ4364	Hymenoptera	Ichneumonidae	50
AGAKC	BOLD:ABA5948	Hymenoptera	Figitidae	50
AGAKC	BOLD:AAG7891	Hymenoptera	Platygastridae	50
AGAKC	BOLD:AAM7494	Hymenoptera	Ichneumonidae	50
AGAKC	BOLD:ABA5948	Hymenoptera	Figitidae	50
AGAKC	BOLD:AAM9117	Hymenoptera	Ichneumonidae	50
AGAKC	BOLD:ABA6269	Hymenoptera	Ichneumonidae	50
AGAKC	BOLD:AAD0245	Hymenoptera	Ichneumonidae	50
AGAKC	BOLD:ABA5948	Hymenoptera	Figitidae	50
AGAKC	BOLD:AAM7494	Hymenoptera	Ichneumonidae	50
AGAKC	BOLD:ACB6947	Hymenoptera	Mymaridae	50
AGAKC	BOLD:AAA7636	Hymenoptera	Braconidae	50
AGAKC	BOLD:AAH7068	Hymenoptera	Formicidae	50
AGAKC	BOLD:AAH7068	Hymenoptera	Formicidae	50
AGAKC	BOLD:AAD0245	Hymenoptera	Ichneumonidae	50
AGAKC	BOLD:ABA5948	Hymenoptera	Figitidae	50
AGAKC	BOLD:ACF7575	Hymenoptera	Mymaridae	50
AGAKC	BOLD:AAH0135	Coleoptera	Phalacridae	50
AGAKC	BOLD:AAH0134	Coleoptera	Phalacridae	50
AGAKC	BOLD:AAN6154	Coleoptera	Latridiidae	50
AGAKC	BOLD:AAN6154	Coleoptera	Latridiidae	50
AGAKC	BOLD:AAN6154	Coleoptera	Latridiidae	50
AGAKC	BOLD:AAN6154	Coleoptera	Latridiidae	50
AGAKC	BOLD:AAN6154	Coleoptera	Latridiidae	50
AGAKC	BOLD:ABA5313	Coleoptera	Staphylinidae	50
AGAKC	BOLD:AAI8935	Coleoptera	Latridiidae	50
AGAKC	BOLD:AAN6154	Coleoptera	Latridiidae	50
AGAKC	BOLD:AAH0255	Coleoptera	Chrysomelidae	50
AGAKC	BOLD:AAN6154	Coleoptera	Latridiidae	50
AGAKC	BOLD:AAN6154	Coleoptera	Latridiidae	50
AGAKC	BOLD:AAH2753	Coleoptera	Anthicidae	50
AGAKC	BOLD:AAU6966	Coleoptera	Throscidae	50
AGAKC	BOLD:AAU6966	Coleoptera	Throscidae	50
AGAKC	BOLD:AAN6154	Coleoptera	Latridiidae	50
AGAKC	BOLD:AAI8935	Coleoptera	Latridiidae	50
AGAKC	BOLD:AAN1738	Coleoptera	Staphylinidae	50
AGAKC	BOLD:AAN6154	Coleoptera	Latridiidae	50
AGAKC	BOLD:AAN6154	Coleoptera	Latridiidae	50
AGAKC	BOLD:AAI8935	Coleoptera	Latridiidae	50
AGAKC	BOLD:AAI8935	Coleoptera	Latridiidae	50
AGAKC	BOLD:AAU6966	Coleoptera	Throscidae	50
AGAKC	BOLD:AAL5267	Coleoptera	Chrysomelidae	50
AGAKC	BOLD:AAN6148	Coleoptera	Throscidae	50
AGAKC	BOLD:AAU6966	Coleoptera	Throscidae	50
AGAKC	BOLD:AAN6154	Coleoptera	Latridiidae	50
AGAKC	BOLD:ABW3140	Hymenoptera	Platygastridae	50
AGAKC	BOLD:AAU6966	Coleoptera	Throscidae	50
AGAKC	BOLD:AAH0256	Coleoptera	Latridiidae	50
AGAKC	BOLD:AAO1339	Coleoptera	Anthribidae	50
AGAKC	BOLD:AAH0261	Coleoptera	Chrysomelidae	50
AGAKC	BOLD:AAI8935	Coleoptera	Latridiidae	50
AGAKC	BOLD:AAU6966	Coleoptera	Throscidae	50
AGAKC	BOLD:AAI8935	Coleoptera	Latridiidae	50
AGAKC	BOLD:AAN6154	Coleoptera	Latridiidae	50
AGAKC	BOLD:AAN6154	Coleoptera	Latridiidae	50
AGAKC	BOLD:ADG0079	Coleoptera	Zopheridae	50
AGAKC	BOLD:AAN6148	Coleoptera	Throscidae	50
AGAKC	BOLD:AAN6154	Coleoptera	Latridiidae	50
AGAKC	BOLD:AAN6154	Coleoptera	Latridiidae	50
AGAKC	BOLD:AAN6154	Coleoptera	Latridiidae	50
AGAKC	BOLD:AAI8935	Coleoptera	Latridiidae	50
AGAKC	BOLD:AAN6154	Coleoptera	Latridiidae	50
AGAKC	BOLD:AAI8935	Coleoptera	Latridiidae	50
AGAKC	BOLD:AAN6154	Coleoptera	Latridiidae	50
AGAKC	BOLD:AAN6148	Coleoptera	Throscidae	50
AGAKC	BOLD:AAI8935	Coleoptera	Latridiidae	50
AGAKC	BOLD:AAI8935	Coleoptera	Latridiidae	50
AGAKC	BOLD:AAN6154	Coleoptera	Latridiidae	50
AGAKC	BOLD:AAI8935	Coleoptera	Latridiidae	50
AGAKC	BOLD:AAN6154	Coleoptera	Latridiidae	50
AGAKC	BOLD:ABA9093	Coleoptera	Latridiidae	50
AGAKC	BOLD:AAN6148	Coleoptera	Throscidae	50
AGAKC	BOLD:AAN6154	Coleoptera	Latridiidae	50
AGAKC	BOLD:AAF3704	Hemiptera	Artheneidae	50
AGAKC	BOLD:AAV0161	Hemiptera	Cicadellidae	50
AGAKC	BOLD:AAV0161	Hemiptera	Cicadellidae	50
AGAKC	BOLD:AAY6738	Hemiptera	Cicadellidae	50
AGAKC	BOLD:ABA5771	Hemiptera	Cicadellidae	50
AGAKC	BOLD:ABA5798	Hemiptera	Cicadellidae	50
AGAKC	BOLD:AAD6926	Araneae	Anyphaenidae	50
AGAKC	BOLD:AAD1564	Araneae	Clubionidae	50
AGAKC	BOLD:AAI2838	Araneae	Philodromidae	50
AGAKC	BOLD:AAI2838	Araneae	Philodromidae	50
AGAKC	BOLD:AAI4086	Araneae	Clubionidae	50
AGAKC	BOLD:AAA8525	Lepidoptera	Noctuidae	50
AGAKC	BOLD:AAA4128	Lepidoptera	Noctuidae	50
AGAKC	BOLD:AAA2999	Lepidoptera	Geometridae	50
AGAKC	BOLD:AAD9052	Lepidoptera	Elachistidae	50
AGAKC	BOLD:AAD9052	Lepidoptera	Elachistidae	50
AGAKC	BOLD:AAW1305	Lepidoptera	Heliozelidae	50
AGAKC	BOLD:AAD9052	Lepidoptera	Elachistidae	50
AGAKC	BOLD:AAA4664	Entomobryomorpha	Entomobryidae	50
AGAKC	BOLD:AAA4664	Entomobryomorpha	Entomobryidae	50
AGAKC	BOLD:AAA7162	Entomobryomorpha	Isotomidae	50
AGAKC	BOLD:AAA7162	Entomobryomorpha	Isotomidae	50
AGAKC	BOLD:ACU5969	Entomobryomorpha	Entomobryidae	50
AGAKC	BOLD:AAB7915	Symphypleona	Bourletiellidae	50
AGAKC	BOLD:ABX0027	Symphypleona	Bourletiellidae	50
AGAKC	BOLD:ABX0027	Symphypleona	Bourletiellidae	50
AGAKC	BOLD:ABW7690	Hemiptera	Aphalaridae	50
AGAKC	BOLD:AAF9173	Sarcoptiformes	Mochlozetidae	50
AGAKC	BOLD:ABW5651	Mesostigmata	Digamasellidae	50
AGAKC	BOLD:ACF8020	Mesostigmata	Ascidae	50
AGAKC	BOLD:AAN6707	Mesostigmata	Ascidae	50
AGAKC	BOLD:ACF8020	Mesostigmata	Ascidae	50
AGAKC	BOLD:ACF8020	Mesostigmata	Ascidae	50
AGAKC	BOLD:ACM1800	Mesostigmata	Ascidae	50
AGAKC	BOLD:ACL9406	Trombidiformes	Cunaxidae	50
AGAKC	BOLD:ACL9406	Trombidiformes	Cunaxidae	50
AGAKD	BOLD:ABY9574	Lepidoptera	Noctuidae	50
AGAKD	BOLD:ABY9574	Lepidoptera	Noctuidae	50
AGAKD	BOLD:ABY9574	Lepidoptera	Noctuidae	50
AGAKD	BOLD:AAG9055	Hymenoptera	Vespidae	50
AGAKD	BOLD:ABA5930	Hymenoptera	Ichneumonidae	50
AGAKD	BOLD:AAH7472	Julida	Julidae	50
AGAKD	BOLD:AAN6147	Coleoptera	Coccinellidae	50
AGAKD	BOLD:AAN6154	Coleoptera	Latridiidae	50
AGAKD	BOLD:ABA6320	Coleoptera	Erotylidae	50
AGAKD	BOLD:AAI8935	Coleoptera	Latridiidae	50
AGAKD	BOLD:AAN6154	Coleoptera	Latridiidae	50
AGAKD	BOLD:AAN6154	Coleoptera	Latridiidae	50
AGAKD	BOLD:AAN6154	Coleoptera	Latridiidae	50
AGAKD	BOLD:AAN6154	Coleoptera	Latridiidae	50
AGAKD	BOLD:AAI8935	Coleoptera	Latridiidae	50
AGAKD	BOLD:AAH0255	Coleoptera	Chrysomelidae	50
AGAKD	BOLD:AAN6154	Coleoptera	Latridiidae	50
AGAKD	BOLD:AAN6154	Coleoptera	Latridiidae	50
AGAKD	BOLD:AAI8935	Coleoptera	Latridiidae	50
AGAKD	BOLD:AAN6154	Coleoptera	Latridiidae	50
AGAKD	BOLD:AAN6154	Coleoptera	Latridiidae	50
AGAKD	BOLD:AAN6154	Coleoptera	Latridiidae	50
AGAKD	BOLD:AAN6154	Coleoptera	Latridiidae	50
AGAKD	BOLD:AAN6154	Coleoptera	Latridiidae	50
AGAKD	BOLD:AAN6154	Coleoptera	Latridiidae	50
AGAKD	BOLD:AAN6148	Coleoptera	Throscidae	50
AGAKD	BOLD:AAI8935	Coleoptera	Latridiidae	50
AGAKD	BOLD:AAI8935	Coleoptera	Latridiidae	50
AGAKD	BOLD:AAN6154	Coleoptera	Latridiidae	50
AGAKD	BOLD:AAI8935	Coleoptera	Latridiidae	50
AGAKD	BOLD:AAU6966	Coleoptera	Throscidae	50
AGAKD	BOLD:AAN6154	Coleoptera	Latridiidae	50
AGAKD	BOLD:AAN6154	Coleoptera	Latridiidae	50
AGAKD	BOLD:AAN6148	Coleoptera	Throscidae	50
AGAKD	BOLD:AAI8935	Coleoptera	Latridiidae	50
AGAKD	BOLD:AAI8935	Coleoptera	Latridiidae	50
AGAKD	BOLD:AAN6154	Coleoptera	Latridiidae	50
AGAKD	BOLD:AAN6154	Coleoptera	Latridiidae	50
AGAKD	BOLD:AAH0255	Coleoptera	Chrysomelidae	50
AGAKD	BOLD:AAU6965	Coleoptera	Latridiidae	50
AGAKD	BOLD:AAH0135	Coleoptera	Phalacridae	50
AGAKD	BOLD:AAV0165	Hemiptera	Cicadellidae	50
AGAKD	BOLD:ADH9320	Hemiptera	Cicadellidae	50
AGAKD	BOLD:ABA5864	Hemiptera	Cicadellidae	50
AGAKD	BOLD:AAA4128	Lepidoptera	Noctuidae	50
AGAKD	BOLD:AAC4327	Lepidoptera	Gracillariidae	50
AGAKD	BOLD:AAD4914	Lepidoptera	Gracillariidae	50
AGAKD	BOLD:AAD8505	Lepidoptera	Gelechiidae	50
AGAKD	BOLD:AAD9052	Lepidoptera	Elachistidae	50
AGAKD	BOLD:AAG2511	Diptera	Anthomyiidae	50
AGAKD	BOLD:AAG1760	Diptera	Muscidae	50
AGAKD	BOLD:AAB4658	Diptera	Chironomidae	50
AGAKD	BOLD:AAP5204	Diptera	Empididae	50
AGAKD	BOLD:AAA3453	Diptera	Anthomyiidae	50
AGAKD	BOLD:AAP5204	Diptera	Empididae	50
AGAKD	BOLD:ADF5247	Diptera	Lonchaeidae	50
AGAKD	BOLD:AAA4277	Diptera	Syrphidae	50
AGAKD	BOLD:AAP5204	Diptera	Empididae	50
AGAKD	BOLD:AAA4277	Diptera	Syrphidae	50
AGAKD	BOLD:AAI5103	Diptera	Pipunculidae	50
AGAKD	BOLD:AAD0642	Diptera	Muscidae	50
AGAKD	BOLD:AAD8276	Diptera	Syrphidae	50
AGAKD	BOLD:AAP5204	Diptera	Empididae	50
AGAKD	BOLD:AAM9254	Diptera	Sciaridae	50
AGAKD	BOLD:AAM9252	Diptera	Sciaridae	50
AGAKD	BOLD:AAG7070	Diptera	Lonchaeidae	50
AGAKD	BOLD:ACL8125	Hymenoptera	Ichneumonidae	50
AGAKD	BOLD:AAA9386	Hymenoptera	Braconidae	50
AGAKD	BOLD:AAH1890	Hymenoptera	Ichneumonidae	50
AGAKD	BOLD:AAA8468	Hymenoptera	Braconidae	50
AGAKD	BOLD:AAH7068	Hymenoptera	Formicidae	50
AGAKD	BOLD:AAE8502	Hymenoptera	Braconidae	50
AGAKD	BOLD:AAH7068	Hymenoptera	Formicidae	50
AGAKD	BOLD:AAD4157	Hymenoptera	Halictidae	50
AGAKD	BOLD:AAH7068	Hymenoptera	Formicidae	50
AGAKD	BOLD:AAA3782	Hymenoptera	Halictidae	50
AGAKD	BOLD:AAG8409	Hymenoptera	Ichneumonidae	50
AGAKD	BOLD:AAN6506	Diptera	Stratiomyidae	50
AGAKD	BOLD:AAG8827	Hemiptera	Aphrophoridae	50
AGAKD	BOLD:AAA4664	Entomobryomorpha	Entomobryidae	50
AGAKD	BOLD:AAA4664	Entomobryomorpha	Entomobryidae	50
AGAKD	BOLD:ACI2777	Hemiptera	Pseudococcidae	50
AGAKD	BOLD:AAA9899	Hemiptera	Aphididae	50
AGAKD	BOLD:AAB7914	Symphypleona	Bourletiellidae	50
AGAKD	BOLD:AAB7914	Symphypleona	Bourletiellidae	50
AGAKD	BOLD:ACF7004	Thysanoptera	Thripidae	50
AGAKD	BOLD:ACF7004	Thysanoptera	Thripidae	50
AGAKD	BOLD:ACP4749	Mesostigmata	Ascidae	50
AGAKD	BOLD:ACF8020	Mesostigmata	Ascidae	50
AGAKD	BOLD:ADF6747	Sarcoptiformes	Histiostomatidae	50
AGAKD	BOLD:ABW2693	Mesostigmata	Ascidae	50
AGAKD	BOLD:ACL9406	Trombidiformes	Cunaxidae	50
AGAKD	BOLD:ACL9406	Trombidiformes	Cunaxidae	50
AGAKD	BOLD:ABA6501	Diptera	Chironomidae	50
AGAKD	BOLD:AAP9022	Diptera	Cecidomyiidae	50
AGAKD	BOLD:AAN6435	Diptera	Sciaridae	50
AGAKD	BOLD:AAY6412	Diptera	Sciaridae	50
AGAKD	BOLD:AAN6435	Diptera	Sciaridae	50
AGAKD	BOLD:ACW5117	Diptera	Chironomidae	50
AGAKD	BOLD:AAN6435	Diptera	Sciaridae	50
AGAKD	BOLD:AAN6435	Diptera	Sciaridae	50
AGAKD	BOLD:AEE0705	Diptera	Agromyzidae	50
AGAKD	BOLD:ACW5117	Diptera	Chironomidae	50
AGAKD	BOLD:ACR4350	Diptera	Sciaridae	50
AGAKD	BOLD:AAM9254	Diptera	Sciaridae	50
AGAKD	BOLD:ACW5117	Diptera	Chironomidae	50
AGAKD	BOLD:AAZ5906	Diptera	Sciaridae	50
AGAKD	BOLD:AAN8770	Diptera	Psychodidae	50
AGAKD	BOLD:ABV9319	Diptera	Chironomidae	50
AGAKD	BOLD:AAP6827	Diptera	Cecidomyiidae	50
AGAKD	BOLD:AAP6827	Diptera	Cecidomyiidae	50
AGAKD	BOLD:AAN6447	Diptera	Sciaridae	50
AGAKD	BOLD:AAN5355	Diptera	Chironomidae	50
AGAKD	BOLD:ABU5520	Diptera	Sciaridae	50
AGAKD	BOLD:ABU5520	Diptera	Sciaridae	50
AGAKD	BOLD:ABU5520	Diptera	Sciaridae	50
AGAKD	BOLD:AAY6412	Diptera	Sciaridae	50
AGAKD	BOLD:AAG7276	Diptera	Sphaeroceridae	50
AGAKD	BOLD:AAP6827	Diptera	Cecidomyiidae	50
AGAKD	BOLD:AAH4137	Diptera	Chloropidae	50
AGAKD	BOLD:ABA1222	Diptera	Chironomidae	50
AGAKD	BOLD:AAO8538	Diptera	Psychodidae	50
AGAKD	BOLD:AAG4781	Diptera	Agromyzidae	50
AGAKD	BOLD:ABA1215	Diptera	Sciaridae	50
AGAKD	BOLD:AAU6533	Diptera	Phoridae	50
AGAKD	BOLD:ACD9543	Diptera	Sciaridae	50
AGAKD	BOLD:ACP4736	Diptera	Chironomidae	50
AGAKD	BOLD:AAY6412	Diptera	Sciaridae	50
AGAKD	BOLD:AAY6412	Diptera	Sciaridae	50
AGAKD	BOLD:ACA4924	Diptera	Sciaridae	50
AGAKD	BOLD:AAN6435	Diptera	Sciaridae	50
AGAKD	BOLD:AAN8770	Diptera	Psychodidae	50
AGAKD	BOLD:ACR4350	Diptera	Sciaridae	50
AGAKD	BOLD:AAN5283	Diptera	Cecidomyiidae	50
AGAKD	BOLD:ACR4350	Diptera	Sciaridae	50
AGAKD	BOLD:ACK0161	Diptera	Sphaeroceridae	50
AGAKD	BOLD:AAY3918	Diptera	Agromyzidae	50
AGAKD	BOLD:AAZ5601	Diptera	Chironomidae	50
AGAKD	BOLD:AAG9656	Diptera	Ephydridae	50
AGAKD	BOLD:ABU5520	Diptera	Sciaridae	50
AGAKD	BOLD:AAP6827	Diptera	Cecidomyiidae	50
AGAKD	BOLD:AAN6435	Diptera	Sciaridae	50
AGAKD	BOLD:AAN5356	Diptera	Chironomidae	50
AGAKD	BOLD:AAM9252	Diptera	Sciaridae	50
AGAKD	BOLD:AAH3920	Diptera	Sciaridae	50
AGAKD	BOLD:AAN5358	Diptera	Chironomidae	50
AGAKD	BOLD:AAP6465	Diptera	Sciaridae	50
AGAKD	BOLD:ABV1337	Diptera	Cecidomyiidae	50
AGAKD	BOLD:AAM7064	Diptera	Chironomidae	50
AGAKD	BOLD:AAN6435	Diptera	Sciaridae	50
AGAKD	BOLD:AEE0705	Diptera	Agromyzidae	50
AGAKD	BOLD:AAN6447	Diptera	Sciaridae	50
AGAKD	BOLD:AAU6511	Diptera	Phoridae	50
AGAKD	BOLD:AAU6595	Diptera	Sciaridae	50
AGAKD	BOLD:ABU5520	Diptera	Sciaridae	50
AGAKD	BOLD:AAN6435	Diptera	Sciaridae	50
AGAKD	BOLD:AAE8832	Diptera	Simuliidae	50
AGAKD	BOLD:ACA4924	Diptera	Sciaridae	50
AGAKD	BOLD:AAY6412	Diptera	Sciaridae	50
AGAKD	BOLD:AAN6435	Diptera	Sciaridae	50
AGAKD	BOLD:AAN6435	Diptera	Sciaridae	50
AGAKD	BOLD:AAP6465	Diptera	Sciaridae	50
AGAKD	BOLD:AAN6447	Diptera	Sciaridae	50
AGAKD	BOLD:AAJ7105	Diptera	Agromyzidae	50
AGAKD	BOLD:AAN6770	Diptera	Sciaridae	50
AGAKD	BOLD:AAZ5592	Diptera	Psychodidae	50
AGAKD	BOLD:AAP6827	Diptera	Cecidomyiidae	50
AGAKD	BOLD:AAN5355	Diptera	Chironomidae	50
AGAKD	BOLD:AAP6827	Diptera	Cecidomyiidae	50
AGAKD	BOLD:ABV9319	Diptera	Chironomidae	50
AGAKD	BOLD:AAU6595	Diptera	Sciaridae	50
AGAKD	BOLD:ABU5520	Diptera	Sciaridae	50
AGAKD	BOLD:AAN5355	Diptera	Chironomidae	50
AGAKD	BOLD:AAN6430	Diptera	Sciaridae	50
AGAKD	BOLD:ACC5514	Diptera	Chamaemyiidae	50
AGAKD	BOLD:ACD9543	Diptera	Sciaridae	50
AGAKD	BOLD:AAP6827	Diptera	Cecidomyiidae	50
AGAKD	BOLD:AAN6435	Diptera	Sciaridae	50
AGAKD	BOLD:ABV1379	Diptera	Cecidomyiidae	50
AGAKD	BOLD:ABA1215	Diptera	Sciaridae	50
AGAKD	BOLD:AAG6460	Diptera	Cecidomyiidae	50
AGAKD	BOLD:AAN5355	Diptera	Chironomidae	50
AGAKD	BOLD:AAL7370	Diptera	Chironomidae	50
AGAKD	BOLD:AAF1051	Diptera	Agromyzidae	50
AGAKD	BOLD:AAZ5601	Diptera	Chironomidae	50
AGAKD	BOLD:AAN5355	Diptera	Chironomidae	50
AGAKD	BOLD:ACN7340	Diptera	Cecidomyiidae	50
AGAKD	BOLD:AAC8842	Diptera	Chironomidae	50
AGAKD	BOLD:AAP6827	Diptera	Cecidomyiidae	50
AGAKD	BOLD:AAN5505	Diptera	Hybotidae	50
AGAKD	BOLD:ACR4350	Diptera	Sciaridae	50
AGAKD	BOLD:AAN6435	Diptera	Sciaridae	50
AGAKD	BOLD:AAG4775	Diptera	Agromyzidae	50
AGAKD	BOLD:AAG9974	Diptera	Lonchopteridae	50
AGAKD	BOLD:AAN6435	Diptera	Sciaridae	50
AGAKD	BOLD:AAC4197	Diptera	Chironomidae	50
AGAKD	BOLD:AAN5342	Diptera	Chironomidae	50
AGAKD	BOLD:AAC4197	Diptera	Chironomidae	50
AGAKD	BOLD:AAL7897	Diptera	Sciaridae	50
AGAKD	BOLD:AAN5358	Diptera	Chironomidae	50
AGAKD	BOLD:AAN5358	Diptera	Chironomidae	50
AGAKD	BOLD:ACW5117	Diptera	Chironomidae	50
AGAKD	BOLD:ACR4350	Diptera	Sciaridae	50
AGAKD	BOLD:ACR4350	Diptera	Sciaridae	50
AGAKD	BOLD:ABU5520	Diptera	Sciaridae	50
AGAKD	BOLD:AEE0705	Diptera	Agromyzidae	50
AGAKD	BOLD:AAP6827	Diptera	Cecidomyiidae	50
AGAKD	BOLD:AAO8538	Diptera	Psychodidae	50
AGAKD	BOLD:AAN5355	Diptera	Chironomidae	50
AGAKD	BOLD:AAO8538	Diptera	Psychodidae	50
AGAKD	BOLD:AAP6465	Diptera	Sciaridae	50
AGAKD	BOLD:ACX6055	Diptera	Phoridae	50
AGAKD	BOLD:ABU5520	Diptera	Sciaridae	50
AGAKD	BOLD:ADB5463	Diptera	Chironomidae	50
AGAKD	BOLD:ACW5117	Diptera	Chironomidae	50
AGAKD	BOLD:ACC2901	Diptera	Chironomidae	50
AGAKD	BOLD:AAL9076	Diptera	Phoridae	50
AGAKD	BOLD:AAZ6708	Diptera	Dolichopodidae	50
AGAKD	BOLD:AAN5358	Diptera	Chironomidae	50
AGAKD	BOLD:AAP6827	Diptera	Cecidomyiidae	50
AGAKD	BOLD:AAN5505	Diptera	Hybotidae	50
AGAKD	BOLD:ACZ2227	Diptera	Chironomidae	50
AGAKD	BOLD:ABA1215	Diptera	Sciaridae	50
AGAKD	BOLD:AAO8538	Diptera	Psychodidae	50
AGAKD	BOLD:AAN5358	Diptera	Chironomidae	50
AGAKD	BOLD:AEE0705	Diptera	Agromyzidae	50
AGAKD	BOLD:ABA6471	Diptera	Sciaridae	50
AGAKD	BOLD:ABA1215	Diptera	Sciaridae	50
AGAKD	BOLD:AAO8538	Diptera	Psychodidae	50
AGAKD	BOLD:AAL9076	Diptera	Phoridae	50
AGAKD	BOLD:AAZ5906	Diptera	Sciaridae	50
AGAKD	BOLD:AAO8538	Diptera	Psychodidae	50
AGAKD	BOLD:AAN6435	Diptera	Sciaridae	50
AGAKD	BOLD:AAN6435	Diptera	Sciaridae	50
AGAKD	BOLD:AAJ7105	Diptera	Agromyzidae	50
AGAKD	BOLD:AAP6827	Diptera	Cecidomyiidae	50
AGAKD	BOLD:ACE0699	Diptera	Chironomidae	50
AGAKD	BOLD:ACR4350	Diptera	Sciaridae	50
AGAKD	BOLD:AAN5505	Diptera	Hybotidae	50
AGAKD	BOLD:AAN5348	Diptera	Chironomidae	50
AGAKD	BOLD:AAP6827	Diptera	Cecidomyiidae	50
AGAKD	BOLD:AAL9076	Diptera	Phoridae	50
AGAKD	BOLD:AAM9252	Diptera	Sciaridae	50
AGAKD	BOLD:ACJ8771	Diptera	Chironomidae	50
AGAKD	BOLD:AAN6447	Diptera	Sciaridae	50
AGAKD	BOLD:AAF1049	Diptera	Agromyzidae	50
AGAKD	BOLD:ABU5520	Diptera	Sciaridae	50
AGAKD	BOLD:AAN5341	Diptera	Chironomidae	50
AGAKD	BOLD:AAP5343	Diptera	Cecidomyiidae	50
AGAKD	BOLD:ACW5117	Diptera	Chironomidae	50
AGAKD	BOLD:AAO8538	Diptera	Psychodidae	50
AGAKD	BOLD:AAN6154	Coleoptera	Latridiidae	50
AGAKD	BOLD:AAN6711	Mesostigmata	Parasitidae	50
AGAKD	BOLD:AAV1136	Diptera	Scatopsidae	50
AGAKD	BOLD:AAV1136	Diptera	Scatopsidae	50
AGAKD	BOLD:AAU8342	Hymenoptera	Platygastridae	50
AGAKD	BOLD:AAZ5700	Hymenoptera	Aphelinidae	50
AGAKD	BOLD:ACF7575	Hymenoptera	Mymaridae	50
AGAKD	BOLD:AAD0245	Hymenoptera	Ichneumonidae	50
AGAKD	BOLD:AAU8573	Hymenoptera	Figitidae	50
AGAKD	BOLD:ACM7923	Hymenoptera	Eulophidae	50
AGAKD	BOLD:AAZ5700	Hymenoptera	Aphelinidae	50
AGAKD	BOLD:AAM7494	Hymenoptera	Ichneumonidae	50
AGAKD	BOLD:AAY9180	Hymenoptera	Mymaridae	50
AGAKD	BOLD:AAU8342	Hymenoptera	Platygastridae	50
AGAKD	BOLD:ADD2625	Hymenoptera	Platygastridae	50
AGAKD	BOLD:AAZ5700	Hymenoptera	Aphelinidae	50
AGAKD	BOLD:ADG2535	Hymenoptera	Platygastridae	50
AGAKD	BOLD:AAM7494	Hymenoptera	Ichneumonidae	50
AGAKD	BOLD:AAA7636	Hymenoptera	Braconidae	50
AGAKD	BOLD:AAM7487	Hymenoptera	Diapriidae	50
AGAKD	BOLD:ABW3282	Hymenoptera	Aphelinidae	50
AGAKD	BOLD:AAH7068	Hymenoptera	Formicidae	50
AGAKD	BOLD:AAH2151	Hymenoptera	Braconidae	50
AGAKD	BOLD:AAJ9260	Hymenoptera	Xyelidae	50
AGAKD	BOLD:AAM7487	Hymenoptera	Diapriidae	50
AGAKD	BOLD:ABW3282	Hymenoptera	Aphelinidae	50
AGAKD	BOLD:AAH2151	Hymenoptera	Braconidae	50
AGAKD	BOLD:AAG7891	Hymenoptera	Platygastridae	50
AGAKD	BOLD:AAZ5700	Hymenoptera	Aphelinidae	50
AGAKD	BOLD:AAZ5700	Hymenoptera	Aphelinidae	50
AGAKD	BOLD:AAM7494	Hymenoptera	Ichneumonidae	50
AGAKD	BOLD:AAU8478	Hymenoptera	Pteromalidae	50
AGAKD	BOLD:AAM7494	Hymenoptera	Ichneumonidae	50
AGAKD	BOLD:AAZ5700	Hymenoptera	Aphelinidae	50
AGAKD	BOLD:AAZ5700	Hymenoptera	Aphelinidae	50
AGAKD	BOLD:AAG7852	Hymenoptera	Pteromalidae	50
AGAKD	BOLD:AAM7494	Hymenoptera	Ichneumonidae	50
AGAKD	BOLD:AAH2151	Hymenoptera	Braconidae	50
AGAKD	BOLD:AAU9004	Hymenoptera	Mymaridae	50
AGAKD	BOLD:AAD0245	Hymenoptera	Ichneumonidae	50
AGAKD	BOLD:ACB6947	Hymenoptera	Mymaridae	50
AGAKD	BOLD:AAZ5700	Hymenoptera	Aphelinidae	50
AGAKD	BOLD:AAM7487	Hymenoptera	Diapriidae	50
AGAKD	BOLD:AAA8468	Hymenoptera	Braconidae	50
AGAKD	BOLD:AAB7914	Symphypleona	Bourletiellidae	50
AGAKE	BOLD:ABY9574	Lepidoptera	Noctuidae	50
AGAKE	BOLD:AAA3836	Lepidoptera	Noctuidae	50
AGAKE	BOLD:AAA2144	Lepidoptera	Noctuidae	50
AGAKE	BOLD:AAG6743	Diptera	Sarcophagidae	50
AGAKE	BOLD:AAG6743	Diptera	Sarcophagidae	50
AGAKE	BOLD:AAA4458	Lepidoptera	Erebidae	50
AGAKE	BOLD:AAA4458	Lepidoptera	Erebidae	50
AGAKE	BOLD:AAA7001	Lepidoptera	Geometridae	50
AGAKE	BOLD:AAA3817	Lepidoptera	Geometridae	50
AGAKE	BOLD:AAA3817	Lepidoptera	Geometridae	50
AGAKE	BOLD:AAA6381	Araneae	Tetragnathidae	50
AGAKE	BOLD:AAB3836	Araneae	Philodromidae	50
AGAKE	BOLD:AAB3836	Araneae	Philodromidae	50
AGAKE	BOLD:AAD6926	Araneae	Anyphaenidae	50
AGAKE	BOLD:AAC8797	Araneae	Clubionidae	50
AGAKE	BOLD:AAN6394	Araneae	Anyphaenidae	50
AGAKE	BOLD:AAC7304	Coleoptera	Carabidae	50
AGAKE	BOLD:AAH0212	Coleoptera	Carabidae	50
AGAKE	BOLD:ADB1892	Coleoptera	Scarabaeidae	50
AGAKE	BOLD:AAF6935	Coleoptera	Coccinellidae	50
AGAKE	BOLD:AAG6588	Coleoptera	Chrysomelidae	50
AGAKE	BOLD:AAH0152	Coleoptera	Cantharidae	50
AGAKE	BOLD:AAH0349	Coleoptera	Chrysomelidae	50
AGAKE	BOLD:ABA4841	Coleoptera	Elateridae	50
AGAKE	BOLD:AAH0349	Coleoptera	Chrysomelidae	50
AGAKE	BOLD:AAL0503	Hymenoptera	Tenthredinidae	50
AGAKE	BOLD:AAQ2672	Hymenoptera	Braconidae	50
AGAKE	BOLD:AAG5010	Hymenoptera	Braconidae	50
AGAKE	BOLD:AAD4157	Hymenoptera	Halictidae	50
AGAKE	BOLD:AAH7068	Hymenoptera	Formicidae	50
AGAKE	BOLD:AAH7068	Hymenoptera	Formicidae	50
AGAKE	BOLD:AAG8409	Hymenoptera	Ichneumonidae	50
AGAKE	BOLD:ABU8852	Hymenoptera	Tenthredinidae	50
AGAKE	BOLD:AAB8845	Hymenoptera	Halictidae	50
AGAKE	BOLD:AAG8409	Hymenoptera	Ichneumonidae	50
AGAKE	BOLD:ACE0998	Hymenoptera	Ichneumonidae	50
AGAKE	BOLD:AAD5194	Hymenoptera	Ichneumonidae	50
AGAKE	BOLD:AAD4157	Hymenoptera	Halictidae	50
AGAKE	BOLD:AAH1888	Hymenoptera	Ichneumonidae	50
AGAKE	BOLD:AAB8845	Hymenoptera	Halictidae	50
AGAKE	BOLD:AAG7744	Hymenoptera	Ichneumonidae	50
AGAKE	BOLD:AAH7068	Hymenoptera	Formicidae	50
AGAKE	BOLD:AAG8409	Hymenoptera	Ichneumonidae	50
AGAKE	BOLD:AAU9720	Hymenoptera	Ichneumonidae	50
AGAKE	BOLD:ABU8852	Hymenoptera	Tenthredinidae	50
AGAKE	BOLD:AAG8409	Hymenoptera	Ichneumonidae	50
AGAKE	BOLD:AAD5194	Hymenoptera	Ichneumonidae	50
AGAKE	BOLD:ABA6171	Hymenoptera	Ichneumonidae	50
AGAKE	BOLD:AAA2368	Hymenoptera	Apidae	50
AGAKE	BOLD:AAG8409	Hymenoptera	Ichneumonidae	50
AGAKE	BOLD:AAG8091	Hymenoptera	Ichneumonidae	50
AGAKE	BOLD:AAG7621	Hymenoptera	Ichneumonidae	50
AGAKE	BOLD:AAA2368	Hymenoptera	Apidae	50
AGAKE	BOLD:AAH1888	Hymenoptera	Ichneumonidae	50
AGAKE	BOLD:AAU8501	Hymenoptera	Ichneumonidae	50
AGAKE	BOLD:AAD4157	Hymenoptera	Halictidae	50
AGAKE	BOLD:AAH7068	Hymenoptera	Formicidae	50
AGAKE	BOLD:AAG8409	Hymenoptera	Ichneumonidae	50
AGAKE	BOLD:AAH7068	Hymenoptera	Formicidae	50
AGAKE	BOLD:AAA8469	Hymenoptera	Braconidae	50
AGAKE	BOLD:AAH7068	Hymenoptera	Formicidae	50
AGAKE	BOLD:AAN6148	Coleoptera	Throscidae	50
AGAKE	BOLD:ABA6320	Coleoptera	Erotylidae	50
AGAKE	BOLD:AAN6148	Coleoptera	Throscidae	50
AGAKE	BOLD:AAU6966	Coleoptera	Throscidae	50
AGAKE	BOLD:AAL5267	Coleoptera	Chrysomelidae	50
AGAKE	BOLD:AAN9807	Coleoptera	Curculionidae	50
AGAKE	BOLD:AAI8935	Coleoptera	Latridiidae	50
AGAKE	BOLD:AAN6148	Coleoptera	Throscidae	50
AGAKE	BOLD:AAU7327	Coleoptera	Mycetophagidae	50
AGAKE	BOLD:AAL5267	Coleoptera	Chrysomelidae	50
AGAKE	BOLD:AAN6148	Coleoptera	Throscidae	50
AGAKE	BOLD:AAN6148	Coleoptera	Throscidae	50
AGAKE	BOLD:AAH0134	Coleoptera	Phalacridae	50
AGAKE	BOLD:AAG4462	Coleoptera	Chrysomelidae	50
AGAKE	BOLD:AAN6148	Coleoptera	Throscidae	50
AGAKE	BOLD:AAU6966	Coleoptera	Throscidae	50
AGAKE	BOLD:AAU6966	Coleoptera	Throscidae	50
AGAKE	BOLD:AAL5267	Coleoptera	Chrysomelidae	50
AGAKE	BOLD:AAN6148	Coleoptera	Throscidae	50
AGAKE	BOLD:AAH0255	Coleoptera	Chrysomelidae	50
AGAKE	BOLD:AAR3684	Coleoptera	Curculionidae	50
AGAKE	BOLD:AAI8935	Coleoptera	Latridiidae	50
AGAKE	BOLD:AAL5267	Coleoptera	Chrysomelidae	50
AGAKE	BOLD:ABA6320	Coleoptera	Erotylidae	50
AGAKE	BOLD:AAF6251	Lepidoptera	Elachistidae	50
AGAKE	BOLD:AAF8249	Lepidoptera	Gracillariidae	50
AGAKE	BOLD:AEB1421	Lepidoptera	Gracillariidae	50
AGAKE	BOLD:AAC4337	Lepidoptera	Nepticulidae	50
AGAKE	BOLD:AAC4327	Lepidoptera	Gracillariidae	50
AGAKE	BOLD:AAD2085	Lepidoptera	Bucculatricidae	50
AGAKE	BOLD:AAG2868	Hemiptera	Cicadellidae	50
AGAKE	BOLD:AAV0165	Hemiptera	Cicadellidae	50
AGAKE	BOLD:ABA5864	Hemiptera	Cicadellidae	50
AGAKE	BOLD:ACJ3757	Hemiptera	Delphacidae	50
AGAKE	BOLD:AAB7938	Hemiptera	Aphididae	50
AGAKE	BOLD:AAD6264	Hemiptera	Aphididae	50
AGAKE	BOLD:ACF7004	Thysanoptera	Thripidae	50
AGAKE	BOLD:ACI9908	Symphypleona	Bourletiellidae	50
AGAKE	BOLD:ACI9908	Symphypleona	Bourletiellidae	50
AGAKE	BOLD:ACI9908	Symphypleona	Bourletiellidae	50
AGAKE	BOLD:ACI9908	Symphypleona	Bourletiellidae	50
AGAKE	BOLD:ACC0359	Symphypleona	Bourletiellidae	50
AGAKE	BOLD:AAB7914	Symphypleona	Bourletiellidae	50
AGAKE	BOLD:AAB7914	Symphypleona	Bourletiellidae	50
AGAKE	BOLD:ACC0359	Symphypleona	Bourletiellidae	50
AGAKE	BOLD:ACI9908	Symphypleona	Bourletiellidae	50
AGAKE	BOLD:ACI9908	Symphypleona	Bourletiellidae	50
AGAKE	BOLD:AAB7914	Symphypleona	Bourletiellidae	50
AGAKE	BOLD:AAG2462	Diptera	Anthomyiidae	50
AGAKE	BOLD:AAA3453	Diptera	Anthomyiidae	50
AGAKE	BOLD:AAH3532	Diptera	Lauxaniidae	50
AGAKE	BOLD:AAP2528	Diptera	Keroplatidae	50
AGAKE	BOLD:AAA3453	Diptera	Anthomyiidae	50
AGAKE	BOLD:AAB2384	Diptera	Syrphidae	50
AGAKE	BOLD:AAB2384	Diptera	Syrphidae	50
AGAKE	BOLD:AAG2128	Diptera	Tachinidae	50
AGAKE	BOLD:AAG2128	Diptera	Tachinidae	50
AGAKE	BOLD:AAA3453	Diptera	Anthomyiidae	50
AGAKE	BOLD:AAA4277	Diptera	Syrphidae	50
AGAKE	BOLD:AAA3453	Diptera	Anthomyiidae	50
AGAKE	BOLD:AAA3453	Diptera	Anthomyiidae	50
AGAKE	BOLD:AAA7374	Diptera	Syrphidae	50
AGAKE	BOLD:AAA3453	Diptera	Anthomyiidae	50
AGAKE	BOLD:AAG6756	Diptera	Sarcophagidae	50
AGAKE	BOLD:AAA7374	Diptera	Syrphidae	50
AGAKE	BOLD:AAB7030	Diptera	Chironomidae	50
AGAKE	BOLD:AAA3453	Diptera	Anthomyiidae	50
AGAKE	BOLD:AAP2528	Diptera	Keroplatidae	50
AGAKE	BOLD:AAA4277	Diptera	Syrphidae	50
AGAKE	BOLD:AAG5507	Diptera	Chironomidae	50
AGAKE	BOLD:AAA3453	Diptera	Anthomyiidae	50
AGAKE	BOLD:AAB7030	Diptera	Chironomidae	50
AGAKE	BOLD:AAA4277	Diptera	Syrphidae	50
AGAKE	BOLD:AAG2462	Diptera	Anthomyiidae	50
AGAKE	BOLD:AAA7374	Diptera	Syrphidae	50
AGAKE	BOLD:AAA3453	Diptera	Anthomyiidae	50
AGAKE	BOLD:AAV0836	Diptera	Syrphidae	50
AGAKE	BOLD:AAC6630	Diptera	Syrphidae	50
AGAKE	BOLD:AAG2462	Diptera	Anthomyiidae	50
AGAKE	BOLD:AAP7637	Diptera	Xylophagidae	50
AGAKE	BOLD:AAA4277	Diptera	Syrphidae	50
AGAKE	BOLD:AAG2460	Diptera	Anthomyiidae	50
AGAKE	BOLD:AAB5609	Diptera	Muscidae	50
AGAKE	BOLD:AAG2462	Diptera	Anthomyiidae	50
AGAKE	BOLD:AAB2384	Diptera	Syrphidae	50
AGAKE	BOLD:AAA3453	Diptera	Anthomyiidae	50
AGAKE	BOLD:AAA3453	Diptera	Anthomyiidae	50
AGAKE	BOLD:AAA7374	Diptera	Syrphidae	50
AGAKE	BOLD:AAA4277	Diptera	Syrphidae	50
AGAKE	BOLD:AAG2128	Diptera	Tachinidae	50
AGAKE	BOLD:AAA3453	Diptera	Anthomyiidae	50
AGAKE	BOLD:AAA7374	Diptera	Syrphidae	50
AGAKE	BOLD:AAA1513	Lepidoptera	Plutellidae	50
AGAKE	BOLD:AAA9251	Lepidoptera	Gelechiidae	50
AGAKE	BOLD:AAA9251	Lepidoptera	Gelechiidae	50
AGAKE	BOLD:AAC7129	Lepidoptera	Tischeriidae	50
AGAKE	BOLD:AAA1513	Lepidoptera	Plutellidae	50
AGAKE	BOLD:AAA9251	Lepidoptera	Gelechiidae	50
AGAKE	BOLD:AAA9251	Lepidoptera	Gelechiidae	50
AGAKE	BOLD:AAA9251	Lepidoptera	Gelechiidae	50
AGAKE	BOLD:AAH7068	Hymenoptera	Formicidae	50
AGAKE	BOLD:AAG1352	Hymenoptera	Braconidae	50
AGAKE	BOLD:AAY6798	Hymenoptera	Ichneumonidae	50
AGAKE	BOLD:ACJ7379	Hymenoptera	Figitidae	50
AGAKE	BOLD:AAZ5700	Hymenoptera	Aphelinidae	50
AGAKE	BOLD:AAU8573	Hymenoptera	Figitidae	50
AGAKE	BOLD:AAA8469	Hymenoptera	Braconidae	50
AGAKE	BOLD:ACK5989	Hymenoptera	Encyrtidae	50
AGAKE	BOLD:AAU9002	Hymenoptera	Eulophidae	50
AGAKE	BOLD:ACK5466	Hymenoptera	Eurytomidae	50
AGAKE	BOLD:ABV2681	Hymenoptera	Mymaridae	50
AGAKE	BOLD:ABA5995	Hymenoptera	Platygastridae	50
AGAKE	BOLD:AAG8412	Hymenoptera	Eurytomidae	50
AGAKE	BOLD:AAN8140	Hymenoptera	Braconidae	50
AGAKE	BOLD:ACB3267	Hymenoptera	Platygastridae	50
AGAKE	BOLD:ABW3140	Hymenoptera	Platygastridae	50
AGAKE	BOLD:AAH1890	Hymenoptera	Ichneumonidae	50
AGAKE	BOLD:AAA8469	Hymenoptera	Braconidae	50
AGAKE	BOLD:ACZ3861	Hymenoptera	Ceraphronidae	50
AGAKE	BOLD:ADG3317	Hymenoptera	Platygastridae	50
AGAKE	BOLD:AAZ5700	Hymenoptera	Aphelinidae	50
AGAKE	BOLD:ABA5950	Hymenoptera	Pteromalidae	50
AGAKE	BOLD:AAM9117	Hymenoptera	Ichneumonidae	50
AGAKE	BOLD:AAU8736	Hymenoptera	Diapriidae	50
AGAKE	BOLD:AAG6197	Hymenoptera	Braconidae	50
AGAKE	BOLD:AAU8583	Hymenoptera	Braconidae	50
AGAKE	BOLD:AAZ5700	Hymenoptera	Aphelinidae	50
AGAKE	BOLD:AAN8654	Hymenoptera	Ichneumonidae	50
AGAKE	BOLD:ACN7725	Hymenoptera	Platygastridae	50
AGAKE	BOLD:ACJ6543	Hymenoptera	Megaspilidae	50
AGAKE	BOLD:AAU8573	Hymenoptera	Figitidae	50
AGAKE	BOLD:AAU8630	Hymenoptera	Eulophidae	50
AGAKE	BOLD:AAC2372	Hymenoptera	Braconidae	50
AGAKE	BOLD:AAU9004	Hymenoptera	Mymaridae	50
AGAKE	BOLD:AAU8342	Hymenoptera	Platygastridae	50
AGAKE	BOLD:ACI7773	Hymenoptera	Aphelinidae	50
AGAKE	BOLD:ACJ7226	Hymenoptera	Encyrtidae	50
AGAKE	BOLD:AAZ5700	Hymenoptera	Aphelinidae	50
AGAKE	BOLD:AAZ5700	Hymenoptera	Aphelinidae	50
AGAKE	BOLD:ACX4274	Hymenoptera	Braconidae	50
AGAKE	BOLD:AAA8469	Hymenoptera	Braconidae	50
AGAKE	BOLD:ADG0866	Hymenoptera	Platygastridae	50
AGAKE	BOLD:AAA8469	Hymenoptera	Braconidae	50
AGAKE	BOLD:AAU8342	Hymenoptera	Platygastridae	50
AGAKE	BOLD:AAD0245	Hymenoptera	Ichneumonidae	50
AGAKE	BOLD:AAA8465	Hymenoptera	Braconidae	50
AGAKE	BOLD:ADG1297	Hymenoptera	Eulophidae	50
AGAKE	BOLD:AAU8342	Hymenoptera	Platygastridae	50
AGAKE	BOLD:AAA8469	Hymenoptera	Braconidae	50
AGAKE	BOLD:AAU8736	Hymenoptera	Diapriidae	50
AGAKE	BOLD:AAU8342	Hymenoptera	Platygastridae	50
AGAKE	BOLD:AAZ5700	Hymenoptera	Aphelinidae	50
AGAKE	BOLD:AAA7636	Hymenoptera	Braconidae	50
AGAKE	BOLD:ABY0947	Hymenoptera	Pteromalidae	50
AGAKE	BOLD:AAH1890	Hymenoptera	Ichneumonidae	50
AGAKE	BOLD:AAA6006	Hymenoptera	Braconidae	50
AGAKE	BOLD:AAU8342	Hymenoptera	Platygastridae	50
AGAKE	BOLD:ABA8062	Hymenoptera	Eurytomidae	50
AGAKE	BOLD:ACI7773	Hymenoptera	Aphelinidae	50
AGAKE	BOLD:ADG7019	Hymenoptera	Figitidae	50
AGAKE	BOLD:ABA5950	Hymenoptera	Pteromalidae	50
AGAKE	BOLD:ACI7773	Hymenoptera	Aphelinidae	50
AGAKE	BOLD:AAZ5700	Hymenoptera	Aphelinidae	50
AGAKE	BOLD:AAG7312	Diptera	Sphaeroceridae	50
AGAKE	BOLD:AAF9316	Diptera	Psychodidae	50
AGAKE	BOLD:AEE0705	Diptera	Agromyzidae	50
AGAKE	BOLD:AAY3918	Diptera	Agromyzidae	50
AGAKE	BOLD:AAM6330	Diptera	Agromyzidae	50
AGAKE	BOLD:AAM9252	Diptera	Sciaridae	50
AGAKE	BOLD:AAN6437	Diptera	Sciaridae	50
AGAKE	BOLD:AEE0705	Diptera	Agromyzidae	50
AGAKE	BOLD:ABU5520	Diptera	Sciaridae	50
AGAKE	BOLD:AAH3644	Diptera	Cecidomyiidae	50
AGAKE	BOLD:AAN6435	Diptera	Sciaridae	50
AGAKE	BOLD:AAH3910	Diptera	Sciaridae	50
AGAKE	BOLD:AAV1136	Diptera	Scatopsidae	50
AGAKE	BOLD:AAH4135	Diptera	Chloropidae	50
AGAKE	BOLD:ABU5520	Diptera	Sciaridae	50
AGAKE	BOLD:AAQ2557	Diptera	Sciaridae	50
AGAKE	BOLD:ABU5520	Diptera	Sciaridae	50
AGAKE	BOLD:AAG7279	Diptera	Sphaeroceridae	50
AGAKE	BOLD:AAN6447	Diptera	Sciaridae	50
AGAKE	BOLD:ABU5520	Diptera	Sciaridae	50
AGAKE	BOLD:AAH3644	Diptera	Cecidomyiidae	50
AGAKE	BOLD:AAN6437	Diptera	Sciaridae	50
AGAKE	BOLD:AAN6447	Diptera	Sciaridae	50
AGAKE	BOLD:AAH3968	Diptera	Sciaridae	50
AGAKE	BOLD:ABU5520	Diptera	Sciaridae	50
AGAKE	BOLD:ACK3431	Diptera	Cecidomyiidae	50
AGAKE	BOLD:ABU5520	Diptera	Sciaridae	50
AGAKE	BOLD:AAV1136	Diptera	Scatopsidae	50
AGAKE	BOLD:ABU5520	Diptera	Sciaridae	50
AGAKE	BOLD:AAV1136	Diptera	Scatopsidae	50
AGAKE	BOLD:ACE3123	Diptera	Sciaridae	50
AGAKE	BOLD:ABU5520	Diptera	Sciaridae	50
AGAKE	BOLD:AAK8756	Diptera	Agromyzidae	50
AGAKE	BOLD:ABU5520	Diptera	Sciaridae	50
AGAKE	BOLD:ACE3123	Diptera	Sciaridae	50
AGAKE	BOLD:AAN6447	Diptera	Sciaridae	50
AGAKE	BOLD:AAH3653	Diptera	Cecidomyiidae	50
AGAKE	BOLD:AAY6450	Diptera	Cecidomyiidae	50
AGAKE	BOLD:ADV7272	Diptera	Chironomidae	50
AGAKE	BOLD:ACE3123	Diptera	Sciaridae	50
AGAKE	BOLD:AAH3644	Diptera	Cecidomyiidae	50
AGAKE	BOLD:ABU5520	Diptera	Sciaridae	50
AGAKE	BOLD:AAP2540	Diptera	Lonchaeidae	50
AGAKE	BOLD:ADC7234	Diptera	Agromyzidae	50
AGAKE	BOLD:AAV1136	Diptera	Scatopsidae	50
AGAKE	BOLD:AAC8842	Diptera	Chironomidae	50
AGAKE	BOLD:ACG6233	Diptera	Phoridae	50
AGAKE	BOLD:AAN6447	Diptera	Sciaridae	50
AGAKE	BOLD:ABU5520	Diptera	Sciaridae	50
AGAKE	BOLD:AAN6447	Diptera	Sciaridae	50
AGAKE	BOLD:AAN6447	Diptera	Sciaridae	50
AGAKE	BOLD:AAV5329	Diptera	Cecidomyiidae	50
AGAKE	BOLD:AAF9316	Diptera	Psychodidae	50
AGAKE	BOLD:AAN6447	Diptera	Sciaridae	50
AGAKE	BOLD:AAN5283	Diptera	Cecidomyiidae	50
AGAKE	BOLD:ABU5520	Diptera	Sciaridae	50
AGAKE	BOLD:AAH3532	Diptera	Lauxaniidae	50
AGAKE	BOLD:AAP2528	Diptera	Keroplatidae	50
AGAKE	BOLD:AEE0705	Diptera	Agromyzidae	50
AGAKE	BOLD:ABV9310	Diptera	Sciaridae	50
AGAKE	BOLD:AAJ7105	Diptera	Agromyzidae	50
AGAKE	BOLD:AAN6447	Diptera	Sciaridae	50
AGAKE	BOLD:AAH3644	Diptera	Cecidomyiidae	50
AGAKE	BOLD:AAN6447	Diptera	Sciaridae	50
AGAKE	BOLD:AAH3644	Diptera	Cecidomyiidae	50
AGAKE	BOLD:AAN6447	Diptera	Sciaridae	50
AGAKE	BOLD:AAI2681	Diptera	Chironomidae	50
[truncated: 998,000+ more rows]
